# Supplementary material for: Selective replication and vertical transmission of Ebola virus in experimentally infected Angolan free-tailed bats
Source: Nat Commun. 2024 Jan 31;15:925. doi: 10.1038/s41467-024-45231-0 (PMC10830451; doi:10.1038/s41467-024-45231-0)
Supplement: Supplementary file 4 — Supplementary Data 1 [file 41467_2024_45231_MOESM4_ESM.xlsx]

## Sheet: Sheet1
Species	Presence	Weight (g)	FA (mm)	Pelage dorsal	Pelage ventral	Other key characteristics	Status	Cyt b	Seq. length	%ID cytb 241bp	COI	Seq. length
Mops condylurus	Yes	24 (16-39)	47 (42-51)	grey-brown	Pale, dirty white	Haired band shoulders, white band inner flank	LC (unk)	MK330941.1	1092	100	MK533744.1	633
Mops spurrelli	Yes	10.6 (11)	28 (27-30)	red-brown (dirty)	Pale, dirty white	No interaural crest. No contrasting bands or flanks	LC (unk)	Not available			Not available
Mops petersoni	Yes	n.d.	34 (32-35)	light/sepia-brown	Pale, yellow-brown	No contrasting flank. No interaural crest	NT (decreasing)	Not available			Not available
Mops brachypterus	Yes	15 (12-18)	37 (34-41)	orange/grey-brown	Pale, yellow-brown	No interaural crest	LC (unk)	Not available			Not available
Mops trevori	Yes	n.d.	53 (51-55)	light/sepia-brown	Pale, yellow-brown	Dark flanks. No ventral flank stripe	DD (decreasing)	Not available			Not available
Mops nanulus	Yes	8 (6-11)	30 (27-31)	orange/grey-brown	Pale, yellow-brown	Flanks brown, mid ventral white (similar M. spurrelli & M. petersoni)	LC (unk)	Not available			MH989126.1	658
Mops thersites	Yes	20 (10-34)	38 (35-42)	red-brown	black-brown	No interaural crest	LC (stable)	Not available			Not available
Mops demonstrator	Likely	22 (20-24)	44 (41-46)	mid brown-grey (dirty)	Pale, yellow-brown	Dark flanks. No ventral flank stripe	LC (decreasing)	Not available			Not available
Mops pumilus	Yes	10 (6-16)	38 (32-42)	grey-brown	Pale, dirty white	White band inner flank	LC (unk)	GQ489138.1	1030	89.17	JF442340.1	657
Mops aloysiisabaudiae	Yes	26 (18-38)	51 (48-53)	chocolate/rusty-brown (dirty)	Paler to dorsal	(similar M. russata & M. pumilus)	LC (decreasing)	Not available			Not available
Mops russatus	Yes	17 (16-19)	45 (42-46)	dark/sepia-brown (dirty)	Paler, grey-brown	No ventral stripes. No contrasting flank (similar M. pumilus)	DD (unk)	Not available			Not available
Mops major	Likely	15.3 (10-28)	42 (39-50)	grey/russet-brown	grey/russet-brown	White medial ventral line and inner flank	LC (stable)	Not available			Not available
Cyt b sequence % ID of captured AFBs to: MK533744.1 and GQ489138.1
Bat ID	% ID with M. condylurus	% ID with M. pumilus
E01	99.5	89.5
E02	99.5	89.5
E03	99.49	89.34
E04	99.25	89.75
E05	99	89
M01	99.5	89.5
M02	99.5	89.5
M03	99	89
M04	99.28	87.77
M05	99.28	88.49
T01	98.61	86.81
T02	98.58	87.23
T03	99.29	87.94
T04	98.5	88.5
T05	98.58	87.23
T06	98.56	89.21
R01	98.68	87.5
R02	97.92	87.5
R03	98.68	87.5
R04	99.34	88.16
R05	99.5	89.5
R06	99.34	88.08
Average	99.04	88.4777
