# Supplementary material for: Selective replication and vertical transmission of Ebola virus in experimentally infected Angolan free-tailed bats
Source: Nat Commun. 2024 Jan 31;15:925. doi: 10.1038/s41467-024-45231-0 (PMC10830451; doi:10.1038/s41467-024-45231-0)
Supplement: Supplementary file 5 — Supplementary Data 2 [file 41467_2024_45231_MOESM5_ESM.xlsx]

## Sheet: Macroscopic pathology
	EBOV ID	E01	E02	E03	E04	E05		MARV ID	M01	M02	M03	M04	M05		TAFV ID	T01	T02	T03	T04	T05	T06		RESTV ID	R01	R02	R03	R04	R05	R06		Control ID	C01	C02
		dpi 5	dpi 5	dpi 5	dpi 10	dpi 10			dpi 5	dpi 5	dpi 5	dpi 10	dpi 10			dpi 5	dpi 5	dpi 5	dpi 10	dpi 10	dpi 10			dpi 5	dpi 5	dpi 5	dpi 10	dpi 10	dpi 10			dpi 10	dpi 10
Spleen		1	0	0	0	0			1	1	0	2	1			0	0	0	0	0	0			0	0	0	0	0	0			0	0
Liver		0	0	0	0	0			0	0	0	0	0			0	0	0	0	0	0			1	1	1	0	1	1			0	0
Stomach		0	0	0	0	0			0	0	0	0	0			0	0	0	0	0	0			0	0	0	0	0	0			0	0
Intestine		0	0	0	0	0			0	0	0	2	0			0	0	0	0	0	0			0	0	0	0	0	0			0	0
Colon		0	0	0	0	0			0	0	0	2	0			0	0	0	0	0	0			0	0	0	0	0	0			0	0
Bladder		0	0	0	0	0			0	0	0	0	0			0	0	0	0	0	0			0	0	0	0	0	0			0	0
Kidneys		0	0	0	0	0			0	0	0	0	0			0	0	0	0	0	0			0	0	0	0	0	0			0	0
Testes		0	0		0				0	0			0				0	0		0	0				0	0	0	0	0			0	0
Uterus				0		0					0	0				0			0					0
Skeletal muscle		0	0	0	0	0			0	0	0	0	0			0	0	0	0	0	0			0	0	0	0	0	0			0	0
Heart		0	0	0	0	0			0	0	0	0	0			0	0	0	0	0	0			0	0	0	0	0	0			0	0
Lung		0	0	0	0	0			0	0	0	0	0			0	0	0	0	0	0			0		0	0	0	0			0	0
tongue		0	0	0	0	0			0	0	0	0	0			0	0	0	0	0	0			0	0	0	0	0	0			0	0
salivary gland		0	0	0	0	0			0	0	0	0	0			0	0	0	0	0	0			0	0	0	0	0	0			0	0
B.A.T.		0	0	0	0	0			0	0	0	0	0			0	0	0	0	0	0			0	0	0	0	0	0			0	0
haired skin		0	0	0	0	0			0	0	0	0	0			0	0	0	0	0	0			0	0	0	0	0	0			0	0
lymph node		0	0	0	0	0			0	0	0	0	0			0	0	0	0	0	0			0	0	0	0	0	0			0	0
eye		0	0	0	0	0			0	0	0	0	0			0	0	0	0	0	0			0	0	0	0	0	0			0	0
Brain		0	0	0	0	0			0	0	0	0	0			0	0	0	0	0	0			0	0	0	0	0	0			0	0
gall bladder		0	0	1	0	0			0	0	0	0	0			0	0	0	0	0	0			0	0	0	0	0	0			0	0
Rectal swab		0	0	0	0	0			0	0	0	0	0			0	0	0	2	0	0			0	0	0	0	0	0			0	0
Oral swab		0	0	0	0	0			0	0	0	0	0			0	0	0	0	0	0			0	0	0	0	0	0			0	0
