# Supplementary material for: Selective replication and vertical transmission of Ebola virus in experimentally infected Angolan free-tailed bats
Source: Nat Commun. 2024 Jan 31;15:925. doi: 10.1038/s41467-024-45231-0 (PMC10830451; doi:10.1038/s41467-024-45231-0)
Supplement: Supplementary file 6 — Supplementary Data 3 [file 41467_2024_45231_MOESM6_ESM.xlsx]

## Sheet: Histopathology HE
Animal ID	Virus	dpi	Species	Sex	Weight [g]	Spleen	Liver	Stomach	Small intestine	Large intestine	Kidneys	Skeletal muscle	Heart	Lung	Tongue	Salivary gland	Abdominal cavity	Skin (dorsum)	Lymph nodes	Brain	Trachea	Oesophagus	Adrenal gland	Thymus	Pancreas	Larynx	Tonsil	Thyroid	Thoracical cavity	Bone marrow
E01	EBOV	5	Mops condylurus	Male	37.4	mild follicular hyperplasia; adjacent adipose tissue multifocal mildly infiltrated by lymphocytes and plasma cells	severe fatty degeneration of hepatocytes; multifocal periportal infiltration by plasma cells, lymphocytes and occasional macrophages associated with mild bile duct hyperplasia;focal mild subcapsular neutrophilic infiltration	multifocal mild submucosal follicular lymphoid infiltration, occasional also at height of myenteric plexus; numerous coccoid bacteria in gastric pit mucosa	single cross helminth section, otherwise NAD		Cortex: small focal interstital lymphoplasmacytic infiltration; renal pelvis: subepithelial follicular accumulation of lymphoid cells; otherwise NAD	M. pectoralis: skeletal muscle with fine strands of adipose tissue: NAD	NAD	mild to moderately congested; mild hyperplasia of pneumocytes with fine vacuolated cytoplasm	NAD			3 sections of haired skin, intact, mild orthokeratotic hyperkeratosis; mild subcutanous inflammation by plasma cells, macrophages and lymphocytes, single scattered neutrophils; another section of haired skin with two cross sections of subcorneal mites	mediastinal LN: NAD	hippocampus, thalamus, cerebral cortex, diencephalon: NAD	NAD			NAD	focal periductal lymphoid infiltration; adjacent adipose tissue scant infiltration by lymphocytes and plasma cells	NAD			mild haemorrhages in mediastinal adipose tissue
E02	EBOV	5	Mops condylurus	Male	45.6	mild infiltration by neutrophils, otherwise NAD	generalised hepatocytes with irregularly vacuolated (granular) cytoplasm (likely moderate glycogen accumulation); single cells containig a large empty vacuole (fatty change); a single focus of intraparenchymal infiltration by macrophages and a few lymphoid cells	NAD	a single nematode larva, otherwise NAD		NAD	M. pectoralis: skeletal muscle with fine strands of adipose tissue: NAD	NAD	mild to moderately congested; mild to moderate generalised hyperplasia of pneumocytes with fine vacuolated cytoplasm; mild infiltration of alveolar walls by neutophils; two small structures potentially of nematode larvae / filaria	NAD				mediastinal LN: NAD	Cerebral cortex, hippocampus, thalamus: NAD	NAD	cross and longitudinal section of intraluminal nematode, two cross sections of intraepithelial nematode parts without inflammatory reaction		a fragment of thymus adjacent to mediastinal adipose tissue		NAD: cross section with subepithelial follicular accumulation of lymphoid cells at ventral aspect of larynx adjacent to broad band of mucous glands			marked haemorrhage in the mediastinal adipose tissue
E03	EBOV	5	Mops condylurus	Female	32.4	mild infiltration by neutrophils, otherwise NAD	Hepatocytes mostly NAD: some very mild vacuolation of cytoplasm; occasional neutrophils within sinusoids, sparse periportal lymphoplasmacytic infiltration, mild bile duct hyperplasia		mild lymphoplasmacytic infiltration of Lamina propria, otherwise NAD; Peyers patches NAD		adipose tissue adjacent to renal pelvis with mild neutrophilic infitration, otherwise NAD	M. pectoralis: skeletal muscle with fine strands of adipose tissue: NAD	NAD	mildly congested; distinct infiltration of alveolar walls by neutrophils, some arteries with mild leukostasis	NAD		adipose tissue + artery surrounded by mild neutrophilic infitration	section of haired skin: intact, NAD	mediastinal LN: NAD			NAD		likely NAD			NAD			NAD, many cells with large pleomorphic nuclei
E04	EBOV	10	Mops condylurus	Male	33.4	moderate follicular hyperplasia, adjacent adipose tissue multifocal mild lymphoplasmacytic infiltration	generalised hepatocytes with irregularly vacuolated (granular) cytoplasm (likely moderate glycogen accumulation); multifocal very mild periportal lymphoplasmacytic infiltration, mild bile duct hyhyperplasia (indicative for parasitic infection)	multifocally (predominantly tip of mucosal folds) moderate submucosal infiltration by lymphocytes, plasma cells and neutrophils, the latter spreading into adjcent lamina propria, a single area of superficial accumulation of neutrophils on outer surfac of epithelial lining cells	several cross sections of intraluminal helminths, otherwise NAD		multifocal sparse interstitial lymphoplasmacytic infiltration srrounding larger veins; glomeruliand tubules NAD	M. pectoralis: skeletal muscle with fine strands of adipose tissue: NAD		marked congestion, mild to moderate infiltration of the alveolar walls be neutrophils, one BALT with mild follicular hyperplasia; a number of arterioles appears mildly hypertrophic	NAD	mucinous: NAD			mediastinal LN: moderate follicular hyperplasia	Cerebral cortex, hippocampus, thalamus, cerebellum, pons: NAD	NAD	NAD				NAD		NAD; Parathyroid glands: NAD
E05	EBOV	10	Mops condylurus	Female	32.3	infiltrated by large numbers of neutrophils; lymphfollicles unremarkable	hepatocytes markedly vacuolated - severe fatty degeneration; mulitfocal irregularly distributed sinusoidal infiltration by a few neutrophils, lymphocytes or plasma cells; arteries with numerous neutrophils close to endothelium		cross section of intraluminal large nematode; occasionally cross sections of intraluminal small helminths embedded between villi; otherwise NAD		NAD	M. pectoralis: skeletal muscle with fine strands of adipose tissue: NAD	NAD	mildly congested; multiple macrophages (intraaveolar and within alveolar wall) laden with golden-yellow pigment; distinct infiltration of alveolar walls by neutrophils, some arteries with mild leukostasis	NAD (cross section through taste buds)	mucinous: NAD		section of haired skin: intact, NAD	likely pancreatic LN: NAD	Cerebral cortex, hippocampus, thalamus, diencephalon: NAD	NAD	NAD	NAD
										bloody
M01	MARV	5	Mops condylurus	Male	25.2	mild infiltration by neutrophils; mild to moderate extramedullary haematopoesis; macroscopy: very enlarged	numerous irregularly distributed foci of hepatocyte necrosis with replacement by macrophages(?), occasionally interspersed by neutrophils and lymphocytes; mild to moderate bild duct hyperplasia	cardial region gastric pits filled with numerous coocoid bacteria extending into the neighboring superficial mucous	Peyers patches: NAD		NAD	M. pectoralis: skeletal muscle with fine strands of adipose tissue; focally extensive subfascial haemorrhage	a single arteriole with very mild perivascular inflitration by macrophages and lymphocytes; myocardium NAD	mild to moderate infiltration of alveolar walls by neutrophils; multiple areas with moderate pneumocyte hyperplasia; arteriole with numerous intravascular monocytes(?); some megakaryocytes (extramedullary haematopoesis) within parenchyma	NAD			2 very small sections of haired skin: intact, mild orthokeratotic hyperkeratosis		Cerebral cortex, diencephalon, cerebellum, pons: NAD	some intraluminal erythrocytes; mild submucosal infiltration by lymphocytes, plasma cells and occasional neutrophils	NAD	NAD				mild follicular hyperplasia			mildly activated, with some neutrophils
M02	MARV	5	Mops condylurus	Male	28.2	mild follicular hyperplasia with mild depletion od reactive centers and some apoptotic bodies; mild infiltration of parenchyma by neutrophils; numerous megakaryocytes (extramedullary haematopoesis); macroscopy: enlarged	hepatocytes with mildly granular cytoplasm (likely mild glycogen accumulation); very occasionally periportal single lymphocytes or plasmacells		multiple helminth cross sections, mild lymphoplasmacytic infiltration of lamina propria		single small tubule clogged with intraluminal mineralized cast; otherwise NAD	M. pectoralis: skeletal muscle with fine strands of adipose tissue: NAD	NAD	marked congestion; mild irregular infiltration of the alveolar walls by neutrophils; some lobuli contain increased numbers of pneumocytes(?) mostly associated with alveolar walls not alveolar spaces.	NAD			2 sections of haired skin: intact, mild orthokeratotic hyperkeratosis	renal and mesenteric LN: mild follicular hyperplasia with mild depletion of reactive centers and occasional apoptotic body; mediastinal LN: NAD	Thalamus, cerebral cortex, diencephalon, cerebellum: NAD	NAD	NAD			NAD	NAD; subepithelial full thickness follicular accumulation of lymphoid cells (large ovoid cells in broad islands surrounded by lymphocytes) at ventral aspect of larynx adjacent to broad band of mucous glands			mild haemorrhages in the medistinal adipose tissue
M03	MARV	5	Mops condylurus	Female	26.5	mild follicular hyperplasia with occasional apoptotic bodies	multifocal mild periportal lymphoplasmacytic infiltration; occasionally hepytocytes with mild fatty degeneration	two small submucosal follicular accumulation of lymphoid cells	cross section of an intraluminal helminth with oocytes; otherwise NAD	NAD	NAD	M. pectoralis: NAD	NAD	moderately congested; alvoelar walls mild infitration by lymphoid cells and occasional neutroneutrophils; mild to moderate hyperplasia of arteriolar walls	NAD	mucinous: NAD		section of haired skin: intact, NAD	retropharyngeal LN: NAD	Cerebral cortex, hippocampus, thalamus, cerebellum, pons: NAD	NAD	NAD	multifocal mild perivascular lymphoplasmacytic infiltration in medulla				NAD	NAD	mild mediastinal haemorrhage	mildly activated with a number of neutrophils
M04	MARV	10	Mops condylurus	Male	32.6	extensively congested; mild follicular hyperplasia; macroscopy: enlarged / congested	moderate to severe fatty degeneration of hepatocytes; occasional periportal infiltration by neutrophils, plasma cells and lymphocytes associated with mild bile duct hyperplasia; multifocal irregularly distributed small single cell necroses with infiltration of macrophages and lymphoid cells; both most likely parasite induced		NAD		NAD	M. pectoralis: skeletal muscle with fine strands of adipose tissue: NAD	NAD Pericardium: pericardial adipose tissue contains remnants of lymphoid tissue, presumably thymus (NAD)	marked congestion; one lobule collapsed with very narrow bronchioli; all other lobuli ventilated; alveolar walls sparsely infiltrated by occasional neutrophils; a single inactive BALT follicle	NAD	serous and mucinous: NAD			retrophyryngeal LN: mild follicular hyperplasia	Cerebral cortex, hippocampus, thalamus, cerebellum, pons: NAD		NAD				NAD, subepithelial full thickness follicular accumulation of lymphoid cells at ventral aspect of larynx adjacent to broad band of mucous glands	NAD
M05	MARV	10	Mops condylurus	Female	35.1	unremarkable small lymphoid follicles; mildly congested; macroscopy: enlarged / congested	Hepatocytes markedly swollen, cytoplasma with "ground glass" appearance	cross section with a single follicular accumulation of submucosal lymphocytes and plasma cells in the tip of one mucosa fold, another similar focus at base of fold; further a focal submucosal perivascular mild infiltration by neutrophils; attachment site of serosal adipose tissue: many neutrohils intermixed with erythrocytes at border to Tunica muscularis	segmental very mild lymphoplasmacytic infiltration of Lamina propria, otherwise NAD; Peyer's patches NAD		NAD	M. pectoralis: skeletal muscle with fine strands of adipose tissue; a small focus of lymphoplasmacellular infiltration with degeneration of a single myofiber		some lobuli mildly congested, otherwise NAD	NAD	mucinous: NAD	brown adipose tissue: NAD	three sections of haired skin: intact, NAD	retropharyngeus LN: NAD	Cerebral cortex, hippocampus, thalamus, diencephalon: NAD	NAD	multiple cross sections of nematode heads burrowed into superficial squamous epithelium without inflammatory reaction; otherwise NAD	NAD		NAD	NAD
T01	TAFV	5	Mops condylurus	Female	27	mild follicular hyperplasia, mild infiltration by neutrophils	Hepatocytes generalized moderately swollen and finely vacuolated (likely glycogen storage); multifocal periportal infiltration by lymphocytes, plasma cells and neutrophils; scattered single cell necroses with similar inflammatory infiltrates	gastric pits of cardia region contain numerous intraluminal coccoid bacteria (no associated inflammatory reaction); fundus region: multifocal mild subepithelial infiltration by lymphocytes and plasma cells; multifocal submucosal small follicular accumulations of lymphocytes and plasma cells	mild follicular hyperplasia of Peyer's patch with multiple apoptotic bodies; mild lymphoplasmacytic and neutrophilic infiltration of Lamina propria; cross section of intraluminal helminth surrounded by some cellular debris		NAD	muscle fibers NAD; focal interstitial / perivascular very mild infiltration by a few lymphoid cells	NAD; Arteries: heart based aorta: NAD	marked congestion, mild but distinct neutrophilic infiltration of aveolar walls; a few scattered multinucleated cells		serous: NAD; mucinous: single focus of mild interstitial accumulation of lymphocytes and plasma cells ajacent to excretory duct and blood vessels	white adipose tissue adjacent to spleen: multifocal mild accumulations of macrophages lymphocytes, plasma cells and neutrophils	sections of haired skin: intact, mild orthokeratotic hyperkeratosis, 1 piece: subcutaneous tissue with focally confined moderate perivascular infiltration by lymphocytes and plasma cells interspersed with single neutrophils, multifocally a few inflammatory cells reach the dermal connective tissue (perinerval accumulation)		Pons, cerebellum, thalamus, hippocampus, cerebral cortex: NAD			NAD	pericardial thymus: NAD					mediastinal white and brown adipose tissue: NAD
T02	TAFV	5	Mops condylurus	Male	26	mild to moderate infiltration by neutrophils, otherwise NAD	very delicate, but recognizable increase in intravascular neutrophils, very scarcely also a small number perivascular in periportal spaces; otherwise NAD	multifocal mild submucosal follicular accumulations of lymphocytes and plasma cells, occasionally reaching into the lower lamina propria	a few helminth cross sections, otherwise NAD		NAD	NAD	NAD	mild to moderate infiltration of the alveolar walls predominantly by neutrophils	NAD	mucinous: NAD	adipose tissue adjacent to spleen and jejunum: mild lymphoplasmacytic infiltration; single macrophages carrying golden pigment (iron storage)	3 sections of haired skin: intact, mild orthokeratotic hyperkeratosis, otherwise NAD	mild follicular hyperplasia with occasional mild depletion of reactive center	Cerebral cortex, pons, cerebellum: NAD	NAD	NAD	NAD							(hyoid bone) activated, numerous neutrophils
T03	TAFV	5	Mops condylurus	Male	30	mild follicular hyperplasia, single neutrophils interspersed	generalised hepatocytes with irregularly vacuolated (granular) cytoplasm (moderate glycogen accumulation?); very few irregularly distributed single foci of mixed inflammatory cell infiltration	multifocal submucosal small follicular accumulations of lymphocytes and plasma cells	NAD		NAD	M. pectoralis: skeletal muscle with fine strands of adipose tissue: NAD		markedly congested, alveolar infilrated by very few neutrophils				section of haired skin: intact, mild orthokeratotic hyperkeratosis, NAD	mesenteric LN: mild follicular hyperplasia	Cerebral cortex, hippocampus, thalamus, cerebellum, pons: NAD	NAD	mucinous: NAD			NAD
T04	TAFV	10	Mops condylurus	Female	22.4	mildly congested; very mild follicular hyperplasia	NAD	intraluminal some exfoliated shedded epithelial cells and multiple small colonies of coccoid bacteria; mucosa NAD	several cross sections of an intraluminal helminth; focal cross section of GALT (Peyer’s patch); otherwise NAD	NAD	NAD	M. pectoralis: NAD		patchy marked congestion, single neutrophils in alveolar walls; a few alveolar spaces containsome erythrocytes; otherwise NAD	NAD	serous: NAD; excretory ducts filled markedly with proteinacous fluid		multiple sections of haired skin: intact, mild orthokeratotic hyperkeratosis, NAD		Pons, cerebellum, thalamus, hippocampus, cerebral cortex: NAD		NAD	NAD			NAD; unremarkable subepithelial lymphoid follicle at base		NAD	brown adipose tissue: NAD
T05	TAFV	10	Mops condylurus	Male	27	potential mild depletion of lymphoid cells	marked perilobular vacuolation of hepatocytes (moderate fatty degeneration)	occasionally a few scattered neutrophils in Lamina propria; adjacent to cardia a few gastric pits with intraluminal coccoid bacterial colonies (no associated inflammation)	NAD; single Peyer’s patch: NAD	NAD	NAD	M. pectoralis: skeletal muscle with fine strands of adipose tissue: NAD	NAD	mildly congested; generalized scant neutrophilic infiltration of alveolar walls		serous and mucinous: NAD		haired skin, intact: very mild orthokeratotic hyperkeratosis, otherwise NAD	bronichal lymph node attached to heart base: NAD	Pons, cerebellum, thalamus, hippocampus, cerebral cortex: NAD		occasionally some coccoid bacteria on outer surface of a few epithelial lining cells, other otherwise NAD	NAD; Diffuse neuroendocrine system, pineal gland: NAD	small thin fragments of thymus, NAD		NAD	NAD
T06	TAFV	10	Mops condylurus	Male	28	cross-longitudinal generalised mild infiltration by neutrophils; multiple large multinucleated cells (megakaryocytes); potential mild depletion of lymphoid cells	generalised hepatocytes with irregularly vacuolated (granular) cytoplasm (likely moderate glycogen accumulation)		very occasionally Lamina propria infiltrated by a few neutrophils, otherwise NAD; one section with intraluminal necrotic debris of neutrophils, origin not entirely clear (potential artefact)		NAD	M. pectoralis: skeletal muscle with fine strands of adipose tissue: NAD		bronchi/bronchioli and alveolar spaces generalised filled with large numbers of erythrocytes (potential exsanguination artefact) very mild background of neutrophilic infiltrates in alveolar walls	NAD	serous and mucinous: NAD		multiple sections of haired skin: intact, mild orthokeratotic hyperkeratosis, NAD	mesenteric and pancreatic lymph nodes: mild follicular hyperplasia	Thalamus, hippocampus, cerebral cortex, mesencephalon, cerebellum: NAD		NAD	NAD		NAD	NAD
R01	RESV	5	Mops condylurus	Female	28.6	potential mild depletion of lymphoid cells	finely stippled cytoplasm (moderate glycogen accumulation), otherwise NAD	NAD	focally mulitple helminth cross sections, otherwise NAD		NAD			some sections NAD, others with patchy mild alveolar oedema; focal intraalveolar haemorrhage; generalized scant neutrophilic infiltration of alveolar walls		serous and mucinous: NAD		haired skin, intact, mild orthokeratotic hyperkeratosis; mild to moderate intradermal and subcutanous inflammation, predominantly perivascular, by plasma cells, macrophages and lymphocytes single scattered neutrophils		single mineralized concrement in choroideal plexus; otherwise NAD (hippocampus, thalamus, cerebral cortex)	epithelium NAD, cartilage mildly mineralized; intraluminally large numbers of erythrocytes (euthanasia artefact)	NAD	Diffuse neuroendocrine system, pineal gland: NAD							elongated cylindrical piece of tissue comprising fat cells and potential progenitor blood cells (likely bone marrow or fragment of subcutanous tissue)
R02	RESV	5	Mops condylurus	Male	39	NAD; macroscopy: enlarged / congested	Hepatocytes generalized moderately swollen and finely vacuolated	single submucosal follicular accumulation of lymphocytes, otherwise NAD	multiple cross sections of intraluminal helminths surrounded by some cellular debris and neutrophils; otherwise intestine with Peyer's patche NAD		NAD	M. pectoralis: skeletal muscle with fine strands of adipose tissue: NAD	NAD	markedly congested, otherwise NAD	NAD	mucinous: NAD		2 sections of haired skin: intact, mild orthokeratotic hyperkeratosis, otherwise NAD	mediastinal LN: NAD	cerebral cortex, thalamus, hippocampus, diencephalon, cerebellum: NAD	NAD	NAD	NAD
R03	RESV	5	Mops condylurus	Male	35	lymph follicles NAD; numerous megakaryocytes (extramedullary haematopoesis); macroscopy: very enlarged	Hepatocytes generalized moderately swollen and finely vacuolated; multifocal very mild periportal lymphoplasmacytic infiltration	very few gastric pits of cardia region contain multiple intraluminal coccoid bacteria (no associated inflammatory reaction); fundic region: multifocal submucosal small follicular accumulations of lymphocytes and plasma cells	NAD, Peyer's patches NAD	NAD	NAD	M. pectoralis: skeletal muscle with fine strands of adipose tissue: NAD	NAD	mild to moderate congestion	NAD	serous: NAD		2 sections of haired skin: intact, mild orthokeratotic hyperkeratosis, otherwise NAD	several likely mesenterial LN: mild follicular hyperplasia, reactive centers with some apoptotic bodies	Cerebral cortex, thalamus, hippocampus, cerebellum: NAD	large amount of intraluminal erythrocytes and fibrin (blood aspiration), mild haemorrhages in adjacent adipose tissue; otherwise NAD		NAD
R04	RESV	10	Mops condylurus	Male	32	mildly congested; mild follicular hyperplasia; macroscopy: enlarged	predominantly periportal mild to moderate vacuolation of hepatocytes (fatty degeneration), occasionally a few lymphocytes and plasma cells surrounding periportal bile ducts	NAD	Duodenum with Brunner's glands: NAD; jejunum: very few intraluminal helminth cross sections	NAD	NAD	M. pectoralis: skeletal muscle with fine strands of adipose tissue: NAD	NAD	mild congestion; some lobuli perfectly healthy lung tissue; other lobuli multifocal small accumulations of pneumocytes and macrophages with finely vacuolated cytoplasma in alveolar walls, mild infiltration of alveolar walls with neutrophils		serous + mucinous: NAD; a single small mucinous lobule: mild interstitial lymphoplasmacytic infiltrations		2 sections of haired skin: intact, mild orthokeratotic hyperkeratosis, otherwise NAD	pancreatic LN: mild follicular hyperplasia	Cerebral cortex, thalamus, hippocampus, cerebellum, pons, pineal gland: NAD		small numbers of intraluminal erythrocytes (swallowed blood); otherwise NAD	NAD	NAD	NAD	intraluminal large amount of erythrocytes (aspiration) and extensive haemorrhages in adjacent soft tissue
R05	RESV	10	Mops condylurus	Male	32.7	some megakaryocytes (extramedullary haematopoesis), otherwise NAD	Hepatocytes cytoplasm ranging from finely stippled to markedly vacuolated (periportally); mild periportal infiltration by lymphocytes and plasma cells		two small cross sections of helminths attached to villi		NAD	M. pectoralis: skeletal muscle with fine strands of adipose tissue: NAD	NAD	markedly congested, pneumocytes with finely vacuolated cytoplasma in alveolar walls and occasional neutrophils	NAD	serous: NAD		2 sections of haired skin: intact, mild orthokeratotic hyperkeratosis, otherwise NAD	pancreatic LN: mild follicular hyperplasia	Cerebral cortex, hippocampus, cerebellum, pons, pineal gland: NAD		NAD	NAD		NAD	NAD		NAD
R06	RESV	10	Mops condylurus	Male	35.2	NAD	Hepatocytes swollen with finely stippled cytoplasm; occasionally minimal periportal lymphoplasmacytic infiltration	NAD	NAD	NAD	NAD	M. pectoralis: skeletal muscle with fine strands of adipose tissue: NAD	NAD	main bronchus filled with erythrocytes (aspiration), adjacent marked haemorrhages in mediastinum; lung mild congestion; some lobuli perfectly healthy lung tissue; other lobuli multifocal small accumulations of pneumocytes and macrophages with finely vacuolated cytoplasma in alveolar walls	NAD	serous: NAD		4 sections of haired skin: intact, mild orthokeratotic hyperkeratosis, otherwise NAD	pancreatic + mesenteric LN: NAD	Cerebral cortex, hippocampus, thalamus, cerebellum, pons: NAD			NAD		NAD	NAD				active, multiple megakaryocytes
C01	Mock-Inoculated Control	10	Mops condylurus	Male	31.1	cross-longitudinal: some neutrophils, otherwise NAD	multifocal irregularly distributed intrasinusoidal foci of lymphocytes and plasma cells intermixed with neutrophils associated with single cell necrosis of hepatocytes; mild bile duct hyperplasia	NAD	Duodenum: a few helminth cross sections		first kidney: single medullary tubules close to renal pelvis contain intraluminal proteinacous material; otherwise NAD, second kidney: NAD	M. pectoralis: skeletal muscle with fine strands of adipose tissue: NAD	NAD	marked congestion; mild neutrophilic infiltration of alveolar walls; very mild leukostasis air ways: NAD		serous salivary gland: multifocal very mild interstial infiltration by segmented neutrophils predominantly peripheral to excretory ducts; mucinous gland: NAD		multiple sections of haired skin: intact, mild orthokeratotic hyperkeratosis, NAD	renal lymph node: NAD; pancreatic LN: mild follicular hyperplasia, sparse neutrophils; likely mesenteric LN: mild folliclular hyperplasia, some neutrophils	Thalamus, pons, cerebellum: NAD	very mild segmental subepithelial lymphplasmacytic infiltration	NAD	NAD		NAD		NAD	NAD, both with very few focally peripheral lymphocytes and plasma cell
C02	Mock-Inoculated Control	10	Mops condylurus	Male	34.2	lymph follicles NAD; some megakaryocytes (extramedullary haematopoesis)	Hepatocytes cytoplasm ranging from finely stippled to markedly vacuolated (periportal); mild periportal infiltration by lymphocytes and plasma cells; multifocal intrasinusoidal lymphoplasmacytic infitlration		NAD, Peyer's patches NAD	NAD	NAD	M. pectoralis: skeletal muscle with fine strands of adipose tissue: NAD	NAD	markedly congested, pneumocytes with finely vacuolated cytoplasma in alveolar walls and multiple neutrophils		serous: NAD		3 sections of haired skin: intact, mild orthokeratotic hyperkeratosis, otherwise NAD	mesenteric LN: mild follicular hyperplasia	Cerebral cortex, hippocampus, thalamus, cerebellum, pons: NAD						NAD	NAD
C03	none	0	Mops condylurus	Male	20	only a few unremarkable lymph follicles, numerous large cells, some megakaryocytes, some macrophages with some yellow pigment, some neutrophils	hepatocytes mildly vacuolated (fatty degeneration), otherwise NAD; mild bile duct hyperplasia scant periportal lymphoplasmacytic infiltration	NAD	lymph vessels in villi dilated containing a few large lymphoid cells; second section of small intestine with numerous goblet cells containing moderate amounts of intraluminal cellular debris		one kidney two tubule cross sections with intraluminal protozoal organisms; other kidney with occasional intraluminal protein cylinders	M. pectoralis: skeletal muscle with fine strands of adipose tissue: NAD	NAD	mildly congested; multiple alveolar spaces near pleura contain foamy macrophages; multiple alveolar walls with finely vacuolated ?pneumocytes						Cerebral cortex, hippocampus, thalamus, pons: NAD	NAD			NAD (only fragments)
