# Supplementary material for: Selective replication and vertical transmission of Ebola virus in experimentally infected Angolan free-tailed bats
Source: Nat Commun. 2024 Jan 31;15:925. doi: 10.1038/s41467-024-45231-0 (PMC10830451; doi:10.1038/s41467-024-45231-0)
Supplement: Supplementary file 7 — Supplementary Data 4 [file 41467_2024_45231_MOESM7_ESM.xlsx]

## Sheet: IHC
	EBOV ID	E01	E02	E03	E04	E05		RESTV ID	R01	R02	R03	R04	R05	R06		C01	C02	C03
		dpi 5	dpi 5	dpi 5	dpi 10	dpi 10			dpi 5	dpi 5	dpi 5	dpi 10	dpi 10	dpi 10		dpi 10	dpi 10	0 dpi
Spleen red pulp, histiocytic cells		0	1	2	0				0	0	0	0	0	0		0	0	0
Liver hepatocytes, Kupffer cells		0	1	3	0	0			0	0	0	0	0	0		0	0	0
Stomach		0	0	0	0	0			0	0	0	0	0	0				diffuse
Intestine		0	0	0	0	0			0	0	0	0	0	0		0	0	ns
Kidney		0	0	0	0	0			0	0	0	0	0	0		0	0	0
testes					0					0	0	0	0	0
uterus myometrium
uterus salpinx
Skeletal muscle		0	0	0	0				0	0	0	0	0	0		0	0	0
heart		0	0		0	0			0	0	0	0	0	0		0		0
Lung type I pneumocytes and/or endothelial cells		0	1	0	0	0			0	0	0	0	0	0		0	0	0
tongue		0	0	0					0	0	0	0	0	0		0	0	ns
salivary gland					0				0	0	0	0	0	0		0		ns
haired skin		0		0					1	1	1	0	0	0		0		ns
lymph node			0		0				0		0		0	0		0	0	ns
brain		0	*	0	*	0			0	0	0	0	0	0		0	0	0
gall bladder																0	0	ns
Trachea			0	0	0				0	0	0	0	0	0		0		0
Esophagus			0	0	0	0			0	0	0	0	0	0		0		0
adrenal gland (medullary cells)						0				0	0	0	0	0		0	0	ns
thymus		0
larynx		0		0	0											0	0	ns
eye																0		ns
* non-specific indiscriminate stippling
ns: non-specific binding of mast cells
Score range: 0 to 3
Primary antibody: rabbit anti-EBOV-VP40 (provided by Yoshihiro Kawaoka, University of Wisconsin-Madison, USA) at a 1:2000 dilution
Sexcondary antibody: horse anti–rabbit IgG/polymer “ready-to-use” system from Vector Laboratories ImPress VR (catalog #MP-6401-15, lot number: ZH1216)
