# Supplementary material for: Selective replication and vertical transmission of Ebola virus in experimentally infected Angolan free-tailed bats
Source: Nat Commun. 2024 Jan 31;15:925. doi: 10.1038/s41467-024-45231-0 (PMC10830451; doi:10.1038/s41467-024-45231-0)
Supplement: Supplementary file 9 — Source Data file [file 41467_2024_45231_MOESM9_ESM.zip]

Archive with 3 entries (3 files):
- EBOV_bam_sequences.zip
- MARV_bam_sequences.zip
- Source_Data_File_NCOMMS-23-41544.xlsx
