# Supplementary material for: Selective replication and vertical transmission of Ebola virus in experimentally infected Angolan free-tailed bats
Source: Nat Commun. 2024 Jan 31;15:925. doi: 10.1038/s41467-024-45231-0 (PMC10830451; doi:10.1038/s41467-024-45231-0)
Supplement: Supplementary file 9 — Source Data file [file 41467_2024_45231_MOESM9_ESM.zip › Source_Data_File_NCOMMS-23-41544.xlsx]

## Sheet: Figure 1a
Figure 1a
Date from captivity	Weight from captivity including bats from EBOV and MARV groups (captivity ID)
2019-05-17	#52	#56	#57	#58	#59	#60	#61	#62	#64	#65	#66	#67	#71	#72	#73
2019-05-18			26		29
2019-05-19			23		26
2019-05-20			23		25
2019-05-21	25	28	23		25		28		30	30	28	26	28	36	27
2019-05-22	24	25	24		24		27		27	29	26	25	26	35	25
2019-05-23	18	24	22		24		27		26	27	26	24	26	33	25
2019-05-24	19	24	24		20		27		26	26	26	24	26	35	24
2019-05-25	20	20	24	27	20	30	27	26	26	25	28	24	27	37	23
2019-05-26	20	25	22	25	24	28	26	24	26	27	27	24	29	39	23
2019-05-27	21	24	23	24	20	27	27	23	26	27	27	23	29	38	22
2019-05-28	22	26	24	25	23	27	24	24	26	30	28	23	30	40	24
2019-05-29	20	24	22	26	21	27	24	24	27	28	28	25	26	37	23
2019-05-30	22	26	21	25	23	26	24	24	29	25	27	25	27	36	23
2019-05-31	22	25	22	26	24	24	25	24	28	26	28	27	27	36	23
2019-06-01	21	24	22	27	25	27	26	25	28	26	28	24	27	34	24
2019-06-02	25	23	22	27	24	27	26	24	26	27	29	26	26	36	23
2019-06-03	24	27	22	27	21	26	28	24	27	26	29	27	27	33	24
2019-06-04	22	24	21	25	20	27	26	24	24	26	29	24	25	34	23
2019-06-05	22	27	22	24	24	26	26	24	25	25	27	24	25	34	23
2019-06-06	22	27	22	25	25	25	28	25	24	28	26	25	27	34	25
2019-06-07	22	26	21	25	23	24	29	26	25	27	27	24	27	35	26
2019-06-08	22	28	21	23	24	24	30	26	24	28	28	25	30	34	24
2019-06-09	22	29	18	23	26	24	26	25	25	28	27	27	33	38	24
2019-06-10	21	26	21	23	26	24	27	25	25	27	28	26	36	40	24
2019-06-11	22	28	22	25	26	25	29	25	25	31	26	31	34	39	25
2019-06-12	21	28	21	27	26	26	29	24	27	30	27	30	36	44	24
2019-06-13	22	28	22	26	27	24	28	26	26	29	27	30	35	42	24
2019-06-14	21	27	23	27	26	25	29	23	26	30	30	29	38	45	29
2019-06-15	22	29	22	26	25	26	28	24	26	31	30	31	37	46	27
2019-06-16	23	28	22	24	27	25	31	23	25	29	34	31	36	46	29
2019-06-17	20	31	23	27	26	25	32	24	26	30	34	30	35	46	26
2019-06-18	21	31	20	26	26	25	29	23	28	30	35	32	36	47	26
2019-06-19	23	30	22	27	28	25	31	23	26	28	34	30	36	47	23
2019-06-20	23	31	21	24	26	24	30	24	26	31	34	29	37	48	26
2019-06-21	22	31	20	23	25	24	31	23	28	30	35	31	36	48	26
2019-06-22	21	30	22	26	28	24	33	24	25	30	39	31	38	49	26
2019-06-23	24	33	21	24	26	26	32	26	28	32	43	32	40	51	26
2019-06-24	24	30	23	25	27	25	32	25	27	31	39	29	39	50	25
2019-06-25	23	31	22	24	29	25	32	24	29	32	42	30	38	48	25
2019-06-26	22	33	22	29	28	27	30	25	30	31	43	33	38	47	26
2019-06-27	25	33	21	31	28	28	30	25	29	33	46	31	39	49	26
2019-06-28	23	34	22	30	28	27	31	25	30	33	45	32	38	51	26
2019-06-29	23	33	22	28	28	28	35	24	31	32	45	33	40	48	26
2019-06-30	23	32	22	30	27	25	34	25	32	35	48	32	40	49	26
2019-07-01	22	34	22	29	27	25	37	26	34	34	48	32	39	48	25
2019-07-02	24	34	24	31	28	30	36	28	34	32	49	31	41	50	27
2019-07-03	25	33	24	29	27	31	36	26	33	33	50	32	40	47	28
2019-07-04	24	33	23	28	28	30	35	26	33	32	51	32	40	47	28
2019-07-05	24	33	21	29	27	28	36	25	33	34	50	31	40	47	25
2019-07-06	24	33	22	29	27	28	35	26	34	32	50	31	39	47	26
2019-07-07	22	35	24	29	27	28	34	26	33	32	49	32	40	45	26
2019-07-08	23	33	23	30	27	27	34	25	32	31	50	30	39	43	26
2019-07-09	23	32	20	29	26	27	34	26	31	31	47	29	37	45	25
2019-07-10	23	32	22	27	26	27	34	26	32	30	49	30	37	43	25
2019-07-11	22	31	21	28	27	27	32	26	32	30	49	30	38	43	26
2019-07-12	22	31	21	28	27	28	31	27	34	28	49	30	39	44	27
2019-07-13	22	31	23	27	30	28	33	27	33	27	49	32	38	43	27
2019-07-14	22	32	25	27	28	28	33	27	33	0	49	31	38	43	27
2019-07-15	22	32	24	27	29	28	33	27	34	0	49	31	38	44	27
2019-07-16	22	32	25	29	29	29	33	27	33	0	48	31	39	44	27
2019-07-17	22	32	24	27	29	28	33	26	33	0	48	31	38	43	27
2019-07-19	22	31	23	29	29	29	33	26	32	0	50	31	38	43	26
2019-07-21	23	32	24	31	28	29	32	26	33	0	50	32	39	45	26
2019-07-23	24	34	26	32	29	30	34	27	34	0	51	32	39	47	26
2019-07-25	24	33	26	31	30	29	34	27	34	0	49	33	40	47	26
2019-07-27	25	35	26	32	31	30	35	28	35	0	52	33	41	47	28
2019-07-28	26	34	26	33	31	30	35	28	34	0	52	33	41	48	27
2019-07-30	24	34	26	32	31	28	35	28	0	0	52	33	40	48	27
2019-08-03	27	35	27	32	31	27	35	28	0	0	51	32	41	45	27
2019-08-05	29	35	26	32	32	27	35	29	0	0	52	33	42	47	27
2019-08-07	29	33	26	33	32	27	34	28	0	0	50	32	40	45	26
2019-08-09	27	32	24	30	30	26	33	26	0	0	48	31	39	43	25
2019-08-11	27	32	24	29	29	26	32	26	0	0	48	30	37	45	25
2019-08-13	27	31	24	30	30	26	32	24	0	0	48	30	38	43	26
2019-08-15	27	31	24	30	30	26	33	20	0	0	46	30	38	44	26
2019-08-17	28	32	25	31	31	25	34	0	0	0	45	30	38	45	26
2019-08-19	27	32	25	30	30	25	34	0	0	0	45	29	37	43	26
2019-08-21	28	33	25	31	30	25	34	0	0	0	44	28	36	43	27
2019-08-23	28	32	25	31	31	25	34	0	0	0	43	28	37	43	28
2019-08-25	29	32	26	31	31	25	34	0	0	0	42	29	35	43	28
2019-08-27	28	33	27	31	31	24	35	0	0	0	43	29	35	43	29
2019-08-29	31	32	28	31	29	24	36	0	0	0	42	30	32	44	29
2019-08-31	33	33	29	32	30	24	37	0	0	0	42	30	0	46	30
2019-09-02	33	33	29	31	30	24	37	0	0	0	41	31	0	45	29
2019-09-06	32	34	28	32	30	24	36	0	0	0	40	29	0	44	30
2019-09-08	33	32	30	32	31	24	37	0	0	0	40	29	0	45	32
2019-09-09	34	34	29	32	31	23	38	0	0	0	40	29	0	48	31
2019-09-10	36	36	30	35	32	24	40	0	0	0	41	30	0	50	33
2019-09-12	28	29	25	29	25	21	37	0	0	0	34	24	0	42	26
2019-09-13	27	28	24	28	25	23	33	0	0	0	33	25	0	41	27
2019-09-14	28	30	28	29	26	23	34	0	0	0	33	24	0	41	27
2019-09-15	28	29	26	30	27	23	33	0	0	0	34	23	0	42	27
2019-09-16	29	29	27	31	25	24	33	0	0	0	35	22	0	43	29
2019-09-17	31	28	28	32	25	22	33	0	0	0	36	20	0	46	30
2019-09-18	31	27	28	33	25	23	34	0	0	0	37		0	45	32
2019-09-19	33	29	30	34	27	24	36	0	0	0	38		0	48	34
2019-09-20	33	28	31	34	28	25	35				40			47	34
2019-09-21	33	26	30	34	27	25	35				39			48	34
2019-09-22	34	26	32	34	27	24	34				39			46	33
2019-09-23	34	28	32	35	27	24	34				38			46	34
2019-09-24	33	27	32	33	27	25	33				38			45	34
2019-09-25	32	27	32	35	26	24	32				37			46	34
2019-09-26	31	28		33	27	25	33								37
2019-09-27	30			33			34								35
2019-09-28	31			34			34								34
2019-09-29	32			33			33								34
2019-09-30	32			33			33								34
2019-10-01							33								35
Date from captivity	Weight from captivity including bats from RESTV and TAFV groups (captivity ID)
Date	Period		#t74	#t78	#t81	#t87	#t90	#t95	#tc85	#r84	#r80	#r92	#r94	#r96	#r82	#rc83	#75	#86	#89	#93	#97	#99	#100	#101	#102	#104	#105	#106	#107
2019-10-15	Captivity	-50	26	25	30	18	27	19	26	28	25	27	30	31	27	27	20	27	27	30	26	26	30	28	30	26	28	28	26
2019-10-16	Captivity	-49	25	21	28	18	27	18	26	29	24	26	29	29	27	24	20	26	27	26	22	24	25	25	27	27	28	26	23
2019-10-17	Captivity	-48	28	23	27	20	28	21	25	27	23	26	28	27	29	25	21	24	25	28	25	26	26	29	26	26	30	27	24
2019-10-18	Captivity	-47	28	24	26	19	26	20	25	27	23	26	32	26	28	26	21	24	25	28	26	24	27	27	26	29	30	28	24
2019-10-19	Captivity	-46	26	24	26	20	27	23	27	28	24	23	29	29	28	25	20	22	25	27	27	26	26	27	25	31	29	28	24
2019-10-20	Captivity	-45	27	23	26	19	27	23	27	29	26	24	28	27	28	26	19	26	26	28	30	25	26	26	25	31	30	27	26
2019-10-21	Captivity	-44	26	25	24	19	26	24	28	30	27	24	28	30	29	26	23	23	28	28	30	24	26	25	25	31	29	27	27
2019-10-22	Captivity	-43	27	24	24	21	27	24	28	31	25	25	28	30	30	27	22	24	29	28	29	25	26	26	26	32	30	27	26
2019-10-23	Captivity	-42	28	23	26	20	28	24	27	31	25	26	27	30	31	26	21	24	30	29	29	24	26	27	27	32	29	26	27
2019-10-24	Captivity	-41	29	26	27	21	27	24	27	31	25	27	26	32	31	26	22	25	30	28	30	26	25	27	27	34	28	26	27
2019-10-25	Captivity	-40	28	28	27	20	27	24	29	30	25	28	27	31	31	27	22	26	30	27	30	26	24	27	28	33	32	26	27
2019-10-26	Captivity	-39	29	29	27	21	28	25	28	31	27	28	26	32	30	27	22	25	30	29	31	26	25	27	29	33	32	26	28
2019-10-27	Captivity	-38	30	27	27	21	26	25	29	32	26	29	24	33	31	28	23	26	31	30	32	28	24	27	29	32	32	26	27
2019-10-28	Captivity	-37	30	28	28	20	26	25	30	32	27	28	27	32	33	27	22	27	31	29	30	28	24	28	30	33	34	27	28
2019-10-29	Captivity	-36	30	28	27	23	25	24	29	31	27	29	27	32	32	26	22	27	31	28	31	29	24	28	29	33	33	25	27
2019-10-30	Captivity	-35	31	28	27	24	27	25	30	30	28	29	28	34	32	28	23	26	31	28	31	29	23	29	30	33	34	25	27
2019-10-31	Captivity	-34	32	28	28	24	28	24	31	32	27	28	30	31	32	30	23	27	31	28	30	29	23	29	29	34	33	25	27
2019-11-01	Captivity	-33	32	29	28	25	28	24	31	33	27	29	30	34	32	29	23	25	32	29	33	30	23	30	31	33	33	24	27
2019-11-02	Captivity	-32	32	29	27	24	30	25	31	32	27	29	31	33	31	31	23	26	32	27	32	31	24	30	31	33	34	23	28
2019-11-03	Captivity	-31	32	28	27	24	29	25	30	32	28	29	30	32	30	31	21	26	33	27	32	30	24	30	30	32	33	25	27
2019-11-04	Captivity	-30	33	30	27	24	30	26	32	33	28	30	32	32	32	31	22	27	33	27	32	31	26	30	32	33	35	25	28
2019-11-05	Captivity	-29	33	29	27	24	30	25	32	32	28	29	31	32	32	31	22	26	33	27	32	30	26	29	31	34	34	24	27
2019-11-06	Captivity	-28	34	29	29	25	30	25	32	32	28	29	31	34	32	31	23	27	35	29	32	31	25	29	32	34	33	24	28
2019-11-07	Captivity	-27	33	30	28	24	30	25	31	33	28	28	31	35	32	31	22	27	33	28	33	31	24	29	31	32	33	25	27
2019-11-08	Captivity	-26	34	30	28	24	31	27	31	34	29	29	31	34	33	31	22	28	34	30	33	32	24	31	31	33	34	26	29
2019-11-09	Captivity	-25	34	31	29	25	31	28	30	35	29	32	32	34	34	32		28	36	31	34	35	24	32	33	34	35	27	29
2019-11-10	Captivity	-24	34	30	28	25	30	26	31	34	27	30	32	34	33	32		30	35	31	33	33	22	30	32	34	35	28	29
2019-11-11	Captivity	-23	34	31	28	25	30	26	31	34	27	29	31	33	33	31		30	35	32	32	32	22	31	32	33	34	28	29
2019-11-12	Captivity	-22	35	32	30	25	31	26	31	35	27	29	32	33	34	33		30	37	32	33	33	20	32	32	34	35	28	29
2019-11-13	Captivity	-21	34	32	30	25	30	26	32	36	28	28	31	33	33	32		30	36	33	34	33		32	32	34	35	28	29
2019-11-14	Captivity	-20	35	31	29	25	30	25	33	36	28	27	32	33	33	33		30	35	32	33	33		31	32	34	36	28	29
2019-11-15	Captivity	-19	34	32	27	26	31	25	33	36	27	27	32	32	34	32		29	35	33	33	33		30	31	34	34	27	29
2019-11-16	Captivity	-18	35	32	28	25	32	26	33	36	28	28	32	34	34	33		30	36	32	33	33		31	32	34	34	28	30
2019-11-17	Captivity	-17	36	32	28	25	30	25	34	36	27	29	32	32	33	32		29	36	33	33	34		30	31	33	34	28	29
2019-11-18	Captivity	-16	35	32	29	25	30	26	34	36	27	29	32	32	33	32		30	37	33	34	34		30	32	34	34	28	29
2019-11-19	Captivity	-15	36	33	30	26	31	28	35	36	28	30	34	36	35	34		33	36	35	34	35		31	32	35	35	28	30
2019-11-20	Captivity	-14	35	33	30	25	31	27	34	36	27	30	33	37	37	33			36		34	35		30	31	35	34		30
2019-11-21	Captivity	-13	34	33	29	25	30	26	35	36	28	30	33	35	34	34			36		33	34		30	32	34	36		29
2019-11-22	Captivity	-12	34	33	28	25	30	26	35	36	28	30	32	35	35	33			36		34	34		32	31	34	35		30
2019-11-23	Captivity	-11	35	34	29	25	30	25	35	36	29	31	33	34	36	34			35		34	34		31	31	33	35		30
2019-11-24	Captivity	-10	35	34	29	25	31	27	35	38	29	32	35	33	35	34			35		34	36		33	32	34	35		30
2019-11-25	Captivity	-9	36	33	30	25	32	27	36	37	30	32	36	33	34	36			36		36	34		31	32	34	34		32
2019-11-26	Captivity	-8	37	34	32	26	34	28	36	40	31	34	37	35	37	38			37		36	36		35	34	35	37		32
2019-11-29	Acclimation	-7	30	27	23	23	30	26	33	34	25	29	31	30	31	31			31		30	30		29	29	34	31		30
2019-11-30	Acclimation	-6	31	30	27	23	30	26	29	35	26	29	31	31	30	31			31		30	30		30	30	33	31		29
2019-12-01	Acclimation	-5	32	30	27	23	31	26	29	36	27	29	31	32	28	32			33		31	29		28	33	33	31		29
2019-12-02	Acclimation	-4	30	28	28	23	30	25	33	35	27	28	32	31	29	33			32		29	32		28	29	32	30		29
2019-12-03	Acclimation	-3	30	30	28	23	32	26	34	36	29	30	34	32	29	33			31		34	33		29	32	33	35		30
2019-12-04	Acclimation	-2	32	30	29	23	30	27	35	38	30	32	33	33	32	33			34		33	33		30	34	34	34		33
2019-12-06	Infection	0	27	28	26	22	30	27	31	39	29	32	33	35	35	34
2019-12-07	Infection	1	29	34	35	23	33	29	33	40	30	32	32	36	36	33
2019-12-08	Infection	2	28	34	34	22	33	26	36	40	31	34	34	35	36	34
2019-12-09	Infection	3	33	35	28	24	33	28	33	40	30	35	35	35	37	35			37		33	34		30	37	36	37		33
2019-12-10	Infection	4	35	33	30	25	30	27	34	40	32	34	34	35	37	34			38		35	34		31	38	36	38		34
2019-12-11	Infection	5	36	36	28	25	34	29	35	39	32	34	35	37	38	34			38					31		36	38
2019-12-12	Infection	6	34	35		24		24	35			34	35	37		36
2019-12-13	Infection	7	35	35		26			35			33	36	37		36
2019-12-14	Infection	8	36	36		25			36			33	34	35		36
2019-12-15	Infection	9	35	36		24			35			33	35	37		35
2019-12-16	Infection	10	36	37		25			38			33	34	37		35			39					34		36	38
group EBOV		Bat ID	day 0	day 1	day 2	day 3	day 4	day 5	day 6	day 7	day 8	day 9	day 10
experimental ID	03#006	E05	33.3	33.1	34	33.6	32.7	32	30.8	29.9	31.4	32.3	32.3
	03#007	E01	40.4	38.7	38.5	37.6	38.4	37.4
	03#008	E02	47	47.7	46	45.5	44.5	45.6
	03#009	E03	31.3	30.3	31.5	31.8	31.8	32.4
	03#010	E04	34.2	33.7	33.5	34.7	33.2	34.7	33.2	32.6	33.6	33	33.4
group MARV		Bat ID	day 0	day 1	day 2	day 3	day 4	day 5	day 6	day 7	day 8	day 9	day 10
experimental ID	03#011	M05	34	33	34	34.4	33.8	37.2	35.1	34.1	33.7	34.3	35.1
	03#012	M01	25	24	24.3	24.6	23.6	25.2
	03#013	M02	26	26	28	26.8	26.7	28.2
	03#014	M03	27	27	27	26.5	26.3	26.5
	03#015	M04	35	34	33.5	32.9	32.1	33.4	34.1	33.6	33.2	32.8	32.6
group RESTV		Bat ID	day 0	day 1	day 2	day 3	day 4	day 5	day 6	day 7	day 8	day 9	day 10
experimental ID	03#023	R01	28.6	29.5	30.5	30.4	31.8	32.1
	03#024	R02	39	40.2	39.7	40.3	40	38.9
	03#025	R03	35	36	36	37	36.6	37.5
	03#026	R04	32	32.2	34	34.6	34.1	33.5	33.8	32.8	32.7	32.9	32.7
	03#027	R05	32.7	32.2	34.3	35	34.2	34.5	34.9	35.8	34.4	34.7	34
	03#028	R06	35.2	36	35	35	34.6	36.5	36.9	36.9	35.2	36.9	36.8
	03#029 (control)		34.2	33	33.7	34.7	34.2	34.2	36	35.6	35.6	35	35.1
group TAFV		Bat ID	day 0	day 1	day 2	day 3	day 4	day 5	day 6	day 7	day 8	day 9	day 10
experimental ID	03#016	T01	27	28.5	26.2	27.6	27.2	29.3
	03#017	T02	26	28.7	28.1	28.4	30.2	28.2
	03#018	T03	30	33.4	32.6	33.2	30.4	33.8
	03#019	T04	22.4	23.4	21.9	24	25.3	25	24.2	25.9	24.6	24.4	24.5
	03#020	T05	27	35.2	33.8	32.5	34.6	35.7	34	35	36.4	35.4	35.9
	03#021	T06	28	34.4	33.9	34.7	33.4	35.7	35.1	34.8	35.9	35.5	37.3
	03#022 (Control)		31.1	33.4	35.8	32.6	34.2	34.9	35.2	35.2	36	34.5	37.5

## Sheet: Figure 1b
Figure 1b	Blood chemistry animals
Parameter	#106	#100	#31	#32	#33	#34	#35	#36	#37	#38	#39	#40	#41	#42	#43	#44	#45	#022	#029	#030	#031	#032	#033	#034	#035	#036	#037
GGT	105	1850	39	38	27	80	57	365	125	385	90	55	190	115	105	70	80	195	100	70	< 50	< 50	175	50	70	200	70
GPT	445	765	520	415	270	845	430	955	420	675	445	1960	1235	675	430	315	1105	645	360	225	140	240	2565	305	4150	2995	840
ALP	110	650	180	275	790	115	85	155	135	230	225	130	110	115	245	175	185	110	110	235	160	230	105	85	350	295	210
CPK	180	915	395	3020	415	310	945	3085	> 20000	695	300	765	925	185	205	2295	250	890	995	725	1355	80	3165	515	635	-	-
TBIL	0.2	0.6	0.3	0.3	0.4	< 0.2	0.5	1.7	0.2	0.3	0.3	0.5	0.4	0.2	< 0.2	0.2	< 0.2	0.3	0.4	0.3	0.4	< 0.2	1.5	0.2	0.5	0.6	0.4
TCHO	294	290	361	241	288	295	< 50	291	254	253	435	253	309	301	319	244	327	125	220	206	210	239	-	177	261	230	196
GLU	62	78	153	55	89	131	139	195	34	261	93	55	82	24	23	34	99	69	65	27	26	47	-	100	141	76	80
ALB	3.5	2.5	4	2.8	2.6	2.6	2.7	3.2	2.4	2.5	4.4	2.9	4.1	3.1	3	3.7	2.9	2.2	2.8	2.7	2.6	2.5	-	2.5	2.8	2.7	2.5
Figure 1b	Blood chemistry of inoculated animals
Parameter	#006	#007	#008	#009	#010	#011	#012	#013	#014	#015	#016	#017	#018	#019	#020	#021	#023	#024	#025	#026	#027	#028
GGT	1395	90	105	160	70	55	120	90	< 50	115	< 50	55	52	105	155	65	< 50	73.26	51	60	55	160
GPT	1715	200	280	205	7510	375	430	365	410	915	1285	340	195	2145	690	4670	1415	-	120	780	395	475
ALP	310	360	165	300	< 70	200	85	90	105	170	285	125	215	270	265	265	370	-	85	270	100	375
CPK	815	160	3670	630	20000	445	330	1585	695	410	305	55	215	3355	950	1050	-	-	335	905	340	1360
TBIL	0.2	0.2	1.4	< 0.2	-	0.2	0.6	0.2	0.3	0.3	0.6	0.4	0.3	0.4	0.6	0.8	-	-	0.6	0.2	0.3	0.2
TCHO	279	196	131	192	-	256	160	224	207	250	274	226	256	-	271	193	-	-	166	177	161	250
GLU	62	43	-	25	-	27	19	54	75	59	61	58	82	-	66	60	-	-	62	47	64	69
ALB	2.2	2.1	-	1.7	-	2.4	2	2.4	2.7	2.4	-	2.8	2.5	-	3	2.8	-	-	2.4	3	2.5	2.4
Exp ID	Bat ID
03#006	E05
03#007	E01
03#008	E02
03#009	E03
03#010	E04
03#011	M05
03#012	M01
03#013	M02
03#014	M03
03#015	M04
03#023	R01
03#024	R02
03#025	R03
03#026	R04
03#027	R05
03#028	R06
03#016	T01
03#017	T02
03#018	T03
03#019	T04
03#020	T05
03#021	T06

## Sheet: Figure1d,e
Figure 1d and 1e		Weight pregnant bats and control neonate
Day PreP	NC	NCo	E03	E05	M05	M5o
-30	33	NA	26	24	27	NA
-29	32	NA	27	27	27	NA
-28	32	NA	26	29	27	NA
-27	32	NA	26	29	26	NA
-26	33	NA	24	27	25	NA
-25	33	NA	24	27	25	NA
-24	34	NA	24	27	26	NA
-23	34	NA	24	27	26	NA
-22	34	NA	25	28	26	NA
-21	34	NA	25	27	26	NA
-20	34	NA	25	28	27	NA
-19	34	NA	25	28	28	NA
-18	34	NA	26	29	28	NA
-17	34	NA	27	28	29	NA
-16	34	NA	28	31	29	NA
-15	35	NA	29	33	30	NA
-14	35	NA	29	33	29	NA
-13	35	NA	28	32	30	NA
-12	34	NA	30	33	32	NA
-11	34	NA	29	34	31	NA
-10	35	NA	30	36	33	NA
-9	36	NA	25	28	26	NA
-8	36	NA	24	27	27	NA
-7	37	NA	28	28	27	NA
-6	38	NA	26	28	27	NA
-5	Travel	NA	27	29	29	NA
-4	38	NA	28	31	30	NA
-3	36	NA	28	31	32	NA
-2	36	NA	30	33	34	NA
-1	36	NA	31	33	34	NA
0	25	7	31	33	34	NA
1	26	7	30	33	33	NA
2	26	7	32	34	34	NA
3	24	7.5	32	34	34	NA
4	25	8	32	33	34	NA
5	25	7.9	32	32	37	NA
6	26	8.6		31	35	NA
7	26	9		30	34	NA
8	27	9.7		31	34	NA
9	27	10.1		32	34	NA
10	27	11		32	35	7
11	27	11.4
12	25	11.9
13	27	12.5
14	26	13.4
15	26	13.1
16	25	13.7

## Sheet: Figure 2a
Figure 2 b - RT-qPCR results
Sample	Exp ID	Sex	Virus	Sample Day	qPCR CT	Quantity per PCR assay	Copies per g tissue			Exp ID	Bat ID
Spleen	03#006.B	na	EBOV	10	33.802	42.7527	23751.5			03#006	E05
Liver	03#006.B	na	EBOV	10	39.8772	0.664414	369.119			03#007	E01
Umbilical cord	03#006.B	na	EBOV	10	26.5939	4066.29	2.25905e+06			03#008	E02
Placenta	03#006.B	na	EBOV	10	25.8554	6264.85	3.48047e+06			03#009	E03
Thymus	03#006.B	na	EBOV	10	38.8275	1.29021	716.781			03#010	E04
Spleen	03#006	F	EBOV	10	29.6599	519.619	288677			03#011	M05
Liver	03#006	F	EBOV	10	32.3558	90.1061	50058.9			03#012	M01
Stomach	03#006	F	EBOV	10	35.2843	31.5997	17555.4			03#013	M02
Small Intestine	03#006	F	EBOV	10	33.9226	72.7996	40444.2			03#014	M03
Colon	03#006	F	EBOV	10	31.0499	425.638	236465			03#015	M04
Kidneys	03#006	F	EBOV	10	33.119	121.492	50621.6			03#023	R01
Muscle	03#006	F	EBOV	10	NAN	0	0			03#024	R02
Heart	03#006	F	EBOV	10	36.4719	17.9478	9971.02			03#025	R03
Lung	03#006	F	EBOV	10	33.4642	96.9048	53836			03#026	R04
Tongue	03#006	F	EBOV	10	35.7439	23.765	13202.8			03#027	R05
Brown Fat	03#006	F	EBOV	10	38.4092	1.69637	942.43			03#028	R06
Skin Inoculation	03#006	F	EBOV	10	28.2779	2338.63	974429			03#016	T01
Lymph Node	03#006	F	EBOV	10	27.6614	1924.1	1.06895e+06			03#017	T02
Salivary Gland	03#006	F	EBOV	10	38.7238	4.2467	2359.28			03#018	T03
Eye	03#006	F	EBOV	10	36.8247	4.79368	1997.37			03#019	T04
Brain	03#006	F	EBOV	10	36.9225	4.59963	2555.35			03#020	T05
Bladder	03#006	F	EBOV	10	33.2018	50.552	28084.5			03#021	T06
Gallbladder	03#006	F	EBOV	10	27.0938	2917.66	1.62092e+06
Blood EDTA	03#006	F	EBOV	10	NAN	0	0
Oral Swab	03#006	F	EBOV	0	NAN	0	0
Oral Swab	03#006	F	EBOV	10	NAN	0	0
Rectal Swab	03#006	F	EBOV	10	NAN	0	0
Bone Marrow	03#006	F	EBOV	10	36.7495	8.15435	970.756
Spleen	03#010	M	EBOV	10	30.7786	249.946	138859
Liver	03#010	M	EBOV	10	36.8041	4.8525	2695.83
Stomach	03#010	M	EBOV	10	NAN	0	0
Small Intestine	03#010	M	EBOV	10	36.1868	18.102	10056.6
Colon	03#010	M	EBOV	10	NAN	0	0
Kidneys	03#010	M	EBOV	10	NAN	0	0
Testes	03#010	M	EBOV	10	38.097	2.08076	1155.98
Muscle	03#010	M	EBOV	10	NAN	0	0
Heart	03#010	M	EBOV	10	NAN	0	0
Lung	03#010	M	EBOV	10	NAN	0	0
Tongue	03#010	M	EBOV	10	NAN	0	0
Brown Fat	03#010	M	EBOV	10	38.6031	1.49424	830.131
Lymph Node	03#010	M	EBOV	10	30.9596	222.046	123359
Salivary Gland	03#010	M	EBOV	10	NAN	0	0
Eye	03#010	M	EBOV	10	NAN	0	0
Brain	03#010	M	EBOV	10	NAN	0	0
Bladder	03#010	M	EBOV	10	NAN	0	0
Gallbladder	03#010	M	EBOV	10	33.9229	37.1306	20628.1
Blood EDTA	03#010	M	EBOV	10	34.566	12.7526	1518.17
Oral Swab	03#010	M	EBOV	0	NAN	0	0
Oral Swab REPEAT (a)	03#010	M	EBOV	10	NAN	0	0
Rectal Swab	03#010	M	EBOV	10	38.68	1.52827	181.936
Bone Marrow	03#010	M	EBOV	10	NAN	0	0
Spleen	03#007	M	EBOV	5	28.2665	2191.78	1.21766e+06
Liver	03#007	M	EBOV	5	32.9086	129.724	72068.9
Stomach	03#007	M	EBOV	5	29.033	1469.43	489810
Small Intestine	03#007	M	EBOV	5	31.9213	236.612	131451
Colon	03#007	M	EBOV	5	33.2841	103.274	57374.4
Kidneys	03#007	M	EBOV	5	32.8712	132.829	55345.5
Testes	03#007	M	EBOV	5	32.1139	104.501	34833.8
Muscle	03#007	M	EBOV	5	35.9727	20.6478	6882.59
Heart	03#007	M	EBOV	5	36.3125	16.756	5585.34
Lung	03#007	M	EBOV	5	32.6845	149.64	83133.3
Tongue	03#007	M	EBOV	5	NAN	0	0
Brown Fat	03#007	M	EBOV	5	34.9289	16.9338	9407.68
Skin Inoculation	03#007	M	EBOV	5	37.8056	7.74834	4304.63
Lymph Node	03#007	M	EBOV	5	36.9887	4.28022	2377.9
Salivary Gland	03#007	M	EBOV	5	NAN	0	0
Eye	03#007	M	EBOV	5	33.5667	41.0729	13691
Brain	03#007	M	EBOV	5	37.885	2.49287	830.958
Bladder	03#007	M	EBOV	5	31.7527	135.452	75251.3
Blood EDTA	03#007	M	EBOV	5	36.3815	15.0428	1790.81
Oral Swab	03#007	M	EBOV	0	NAN	0	0
Oral Swab REPEAT (SARS)	03#007	M	EBOV	5	38.5614	1.9492	232.047
Rectal Swab	03#007	M	EBOV	5	30.9707	140.016	16668.5
Bone Marrow	03#007	M	EBOV	5	37.7127	2.52925	301.101
Muscle Inocul. Site	03#007	M	EBOV	5	24.9398	12194.1	6.77451e+06
White Fat	03#007	M	EBOV	5	NAN	0	0
Spleen	03#008	M	EBOV	5	24.9309	16722.1	9.29006e+06
Liver	03#008	M	EBOV	5	28.0361	2522.06	1.40114e+06
Stomach	03#008	M	EBOV	5	23.6167	40995.4	1.36651e+07
Small Intestine	03#008	M	EBOV	5	23.6673	36097.1	2.00539e+07
Colon	03#008	M	EBOV	5	25.3857	12671.9	7.03993e+06
Kidneys	03#008	M	EBOV	5	27.8072	2899.21	1.61067e+06
Testes	03#008	M	EBOV	5	26.6637	3691.48	922871
Muscle	03#008	M	EBOV	5	30.7154	524.218	174739
Heart	03#008	M	EBOV	5	30.3396	658.343	219448
Lung	03#008	M	EBOV	5	29.8084	856.932	476073
Tongue	03#008	M	EBOV	5	32.2139	211.221	117345
Brown Fat	03#008	M	EBOV	5	33.7357	82.0935	27364.5
Skin Inoculation	03#008	M	EBOV	5	23.2203	47457	2.6365e+07
Lymph Node	03#008	M	EBOV	5	32.7659	69.2928	38496
Salivary Gland	03#008	M	EBOV	5	34.2975	55.6655	30925.3
Eye	03#008	M	EBOV	5	35.9087	21.476	7158.66
Brain	03#008	M	EBOV	5	32.4677	184.993	61664.4
Bladder	03#008	M	EBOV	5	24.7936	13783.2	7.65736e+06
Blood EDTA	03#008	M	EBOV	5	34.1605	16.225	1931.55
Oral Swab	03#008	M	EBOV	0	NAN	0	0
Oral Swab REPEAT (a)	03#008	M	EBOV	5	36.6666	5.76553	686.373
Rectal Swab	03#008	M	EBOV	5	36.154	4.13454	492.207
Bone Marrow	03#008	M	EBOV	5	29.917	804.13	95729.8
Spleen	03#009	F	EBOV	5	17.0578	1.99834e+06	1.11019e+09
Liver	03#009	F	EBOV	5	22.7725	62267.6	3.45931e+07
Stomach	03#009	F	EBOV	5	19.5349	503755	1.67918e+08
Small Intestine	03#009	F	EBOV	5	24.4176	23005.7	1.2781e+07
Colon	03#009	F	EBOV	5	24.7028	19235.8	1.06866e+07
Kidneys	03#009	F	EBOV	5	21.6858	121067	6.72592e+07
Muscle	03#009	F	EBOV	5	30.5299	586.387	195462
Heart	03#009	F	EBOV	5	25.0071	17500.3	5.83343e+06
Lung	03#009	F	EBOV	5	23.0102	53861.7	2.99232e+07
Tongue	03#009	F	EBOV	5	26.4387	7244.71	4.02484e+06
Brown Fat	03#009	F	EBOV	5	33.328	47.2036	15734.5
Skin Inoculation	03#009	F	EBOV	5	29.8595	832.119	462288
Lymph Node	03#009	F	EBOV	5	30.9072	240.858	133810
Salivary Gland	03#009	F	EBOV	5	28.7958	1590.78	883764
Eye	03#009	F	EBOV	5	29.1777	1344.94	448312
Brain	03#009	F	EBOV	5	25.0386	17114.4	5.7048e+06
Bladder	03#009	F	EBOV	5	23.068	42691.7	2.37176e+07
Gallbladder	03#009	F	EBOV	5	19.9868	327067	1.81704e+08
Blood EDTA	03#009	F	EBOV	5	20.7969	164561	1.95906e+07
Oral Swab	03#009	F	EBOV	0	NAN	0	0
Oral Swab REPEAT (a)	03#009	F	EBOV	5	28.644	1205.73	143539
Rectal Swab	03#009	F	EBOV	5	27.0765	2158.37	256949
Bone Marrow	03#009	F	EBOV	5	23.938	23716.3	2.82337e+06
Spleen	03#009.B	na	EBOV	5	18.019	1.03852e+06	2.07704e+08
Liver	03#009.B	na	EBOV	5	16.4429	6288931	3.49385e+09
Heart	03#009.B	na	EBOV	5	22.8208	49999.3	2.77774e+07
Eye	03#009.B	na	EBOV	5	23.0417	39480.8	2.19338e+07
Brain	03#009.B	na	EBOV	5	22.6875	49763.3	2.76463e+07
Umb. Blood	03#009.B	na	EBOV	5	18.108	979235	5.44019e+08
Umbilical cord	03#009.B	na	EBOV	5	18.2628	910248	1.8205e+08
Placenta	03#009.B	na	EBOV	5	15.0649	7.32294e+06	1.83073e+09
Thymus	03#009.B	na	EBOV	5	22.396	58095.5	1.16191e+07
Urine 0dpi			EBOV		NAN	0	0
Urine 3dpi			EBOV		NAN	0	0
Urine 4dpi			EBOV		NAN	0	0
Urine 5dpi			EBOV		NAN	0	0
Urine 6dpi			EBOV		NAN	0	0
Urine 7dpi			EBOV		NAN	0	0
Urine 8dpi			EBOV		NAN	0	0
Urine 9dpi			EBOV		NAN	0	0
Urine 10dpi			EBOV		39.0792	0.543911	64.7513
Feaces 0dpi			EBOV		NAN	0	0
Feaces 3dpi			EBOV		34.967	17.533	2087.26
Feaces 4dpi			EBOV		36.9769	4.8441	576.679
Feaces 5dpi			EBOV		35.1633	15.6593	1864.2
Feaces 6dpi			EBOV		38.3546	2.0635	245.655
Feaces 7dpi			EBOV		37.767	2.86024	340.505
Feaces 8dpi			EBOV		NAN	0	0
Feaces 9dpi			EBOV		37.6367	3.11217	370.496
Feaces 10dpi			EBOV		37.7128	1.92242	228.86
Spleen	03#011.B	na	MARV	10	NAN	0	0
Liver	03#011.B	na	MARV	10	NAN	0	0
Umbilical cord	03#011.B	na	MARV	10	25.37	11569	6.42722e+06
Placenta	03#011.B	na	MARV	10	19.98	298559	1.65866e+08
Thymus	03#011.B	na	MARV	10	NAN	0	0
Spleen	03#011	F	MARV	10	NAN	0	0
Liver	03#011	F	MARV	10	NAN	0	0
Stomach	03#011	F	MARV	10	NAN	0	0
Small Intestine	03#011	F	MARV	10	NAN	0	0
Colon	03#011	F	MARV	10	NAN	0	0
Kidneys	03#011	F	MARV	10	NAN	0	0
Uterus	03#011	F	MARV	10	27.6083	2487.09	1381715
Muscle	03#011	F	MARV	10	NAN	0	0
Heart	03#011	F	MARV	10	NAN	0	0
Lung	03#011	F	MARV	10	NAN	0	0
Tongue	03#011	F	MARV	10	NAN	0	0
Brown Fat	03#011	F	MARV	10	NAN	0	0
Skin Inoculation	03#011	F	MARV	10	NAN	0	0
Lymph Node	03#011	F	MARV	10	NAN	0	0
Salivary Gland	03#011	F	MARV	10	NAN	0	0
Eye	03#011	F	MARV	10	NAN	0	0
Brain	03#011	F	MARV	10	NAN	0	0
Bladder	03#011	F	MARV	10	NAN	0	0
Gallbladder	03#011	F	MARV	10	NAN	0	0
Blood EDTA	03#011	F	MARV	10	NAN	0	0
Oral Swab	03#011	F	MARV	0	NAN	0	0
Oral Swab	03#011	F	MARV	10	NAN	0	0
Rectal Swab	03#011	F	MARV	10	NAN	0	0
Bone Marrow	03#011	F	MARV	10	NAN	0	0
Spleen	03#012	M	MARV	5	NAN	0	0
Liver	03#012	M	MARV	5	NAN	0	0
Stomach	03#012	M	MARV	5	32.9497	66.3688	36871.5
Small Intestine	03#012	M	MARV	5	29.7079	560.077	186692
Colon	03#012	M	MARV	5	31.5123	172.766	57588.8
Kidneys	03#012	M	MARV	5	NAN	0	0
Testes	03#012	M	MARV	5	NAN	0	0
Muscle	03#012	M	MARV	5	NAN	0	0
Heart	03#012	M	MARV	5	NAN	0	0
Lung	03#012	M	MARV	5	NAN	0	0
Tongue	03#012	M	MARV	5	NAN	0	0
Brown Fat	03#012	M	MARV	5	NAN	0	0
Skin Inoculation	03#012	M	MARV	5	30.7956	275.525	91841.8
Lymph Node	03#012	M	MARV	5	NAN	0	0
Salivary Gland	03#012	M	MARV	5	NAN	0	0
Eye	03#012	M	MARV	5	NAN	0	0
Brain	03#012	M	MARV	5	NAN	0	0
Bladder	03#012	M	MARV	5	NAN	0	0
Gallbladder	03#012	M	MARV	5			0
Blood EDTA	03#012	M	MARV	5	NAN	0	0
Oral Swab	03#012	M	MARV	0	NAN	0	0
Oral Swab	03#012	M	MARV	5	NAN	0	0
Rectal Swab	03#012	M	MARV	5	NAN	0	0
Bone Marrow	03#012	M	MARV	5	NAN	0	0
Spleen	03#013	M	MARV	5	NAN	0	0
Liver	03#013	M	MARV	5	NAN	0	0
Stomach	03#013	M	MARV	5	31.2163	205.765	114314
Small Intestine	03#013	M	MARV	5	NAN	0	0
Colon	03#013	M	MARV	5	NAN	0	0
Kidneys	03#013	M	MARV	5	NAN	0	0
Testes	03#013	M	MARV	5	35.13	43.83	24350
Muscle	03#013	M	MARV	5	NAN	0	0
Heart	03#013	M	MARV	5	NAN	0	0
Lung	03#013	M	MARV	5	NAN	0	0
Tongue	03#013	M	MARV	5	NAN	0	0
Brown Fat	03#013	M	MARV	5	NAN	0	0
Skin Inoculation	03#013	M	MARV	5	NAN	0	0
Lymph Node	03#013	M	MARV	5	28.4077	1303.71	724283
Salivary Gland	03#013	M	MARV	5	NAN	0	0
Eye	03#013	M	MARV	5	NAN	0	0
Brain	03#013	M	MARV	5	NAN	0	0
Bladder	03#013	M	MARV	5	NAN	0	0
Gallbladder	03#013	M	MARV	5	33.04	70.908	39393.3
Blood EDTA	03#013	M	MARV	5	NAN	0	0
Oral Swab	03#013	M	MARV	0	NAN	0	0
Oral Swab	03#013	M	MARV	5	NAN	0	0
Rectal Swab	03#013	M	MARV	5	NAN	0	0
Bone Marrow	03#013	M	MARV	5	NAN	0	0
Spleen	03#014	F	MARV	5	30.5604	322.274	107425
Liver	03#014	F	MARV	5	NAN	0	0
Stomach	03#014	F	MARV	5	NAN	0	0
Small Intestine	03#014	F	MARV	5	NAN	0	0
Colon	03#014	F	MARV	5	31.8	154	51333.3
Kidneys	03#014	F	MARV	5	NAN	0	0
Uterus	03#014	F	MARV	5	34.13	35	19444.4
Muscle	03#014	F	MARV	5	NAN	0	0
Heart	03#014	F	MARV	5	NAN	0	0
Lung	03#014	F	MARV	5	NAN	0	0
Tongue	03#014	F	MARV	5	NAN	0	0
Brown Fat	03#014	F	MARV	5	NAN	0	0
Skin Inoculation	03#014	F	MARV	5	NAN	0	0
Lymph Node	03#014	F	MARV	5	NAN	0	0
Salivary Gland	03#014	F	MARV	5	NAN	0	0
Eye	03#014	F	MARV	5	NAN	0	0
Brain	03#014	F	MARV	5	NAN	0	0
Bladder	03#014	F	MARV	5	NAN	0	0
Gallbladder	03#014	F	MARV	5	31.05	255	141667
Blood EDTA	03#014	F	MARV	5	NAN	0	0
Oral Swab	03#014	F	MARV	0	NAN	0	0
Oral Swab	03#014	F	MARV	5	NAN	0	0
Rectal Swab	03#014	F	MARV	5	NAN	0	0
Bone Marrow	03#014	F	MARV	5	NAN	0	0
Spleen	03#015	M	MARV	10	NAN	0	0
Liver	03#015	M	MARV	10	NAN	0	0
Stomach	03#015	M	MARV	10	NAN	0	0
Small Intestine	03#015	M	MARV	10	NAN	0	0
Colon	03#015	M	MARV	10	NAN	0	0
Kidneys	03#015	M	MARV	10	NAN	0	0
Testes	03#015	M	MARV	10	NAN	0	0
Muscle	03#015	M	MARV	10	NAN	0	0
Heart	03#015	M	MARV	10	NAN	0	0
Lung	03#015	M	MARV	10	NAN	0	0
Tongue	03#015	M	MARV	10	NAN	0	0
Brown Fat	03#015	M	MARV	10	NAN	0	0
Lymph Node	03#015	M	MARV	10	NAN	0	0
Salivary Gland	03#015	M	MARV	10	NAN	0	0
Eye	03#015	M	MARV	10	NAN	0	0
Brain	03#015	M	MARV	10	NAN	0	0
Bladder	03#015	M	MARV	10	NAN	0	0
Gallbladder	03#015	M	MARV	10	NOT TAKEN
Blood EDTA	03#015	M	MARV	10	NAN	0	0
Oral Swab	03#015	M	MARV	0	NAN	0	0
Oral Swab	03#015	M	MARV	10	NAN	0	0
Rectal Swab	03#015	M	MARV	10	NAN	0	0
Bone Marrow	03#015	M	MARV	10	NAN	0	0
Urine 0dpi			MARV		NAN	0	0
Urine 2dpi			MARV		NAN	0	0
Urine 3dpi			MARV		NAN	0	0
Urine 4dpi			MARV		NAN	0	0
Urine 5dpi			MARV		NAN	0	0
Urine 6dpi			MARV		NAN	0	0
Urine 7dpi			MARV		NAN	0	0
Urine 8dpi			MARV		NAN	0	0
Urine 9dpi			MARV		NAN	0	0
Urine 10dpi			MARV		NAN	0	0
Feaces 0dpi			MARV		NAN	0	0
Feaces 3dpi			MARV		NAN	0	0
Feaces 3dpi			MARV		NAN	0	0
Feaces 4dpi			MARV		NAN	0	0
Feaces 5dpi			MARV		NAN	0	0
Feaces 6dpi			MARV		NAN	0	0
Feaces 7dpi			MARV		NAN	0	0
Feaces 8dpi			MARV		NAN	0	0
Feaces 9dpi			MARV		NAN	0	0
Feaces 10dpi			MARV		NAN	0	0
Spleen	03#029	M	RESTV	10	NAN		0
Liver	03#029	M	RESTV	10	NAN		0
Stomach	03#029	M	RESTV	10	NAN		0
Small Intestine	03#029	M	RESTV	10	NAN		0
Colon	03#029	M	RESTV	10	NAN		0
Kidneys	03#029	M	RESTV	10	NAN		0
Testes	03#029	M	RESTV	10	NAN		0
Muscle	03#029	M	RESTV	10	NAN		0
Heart	03#029	M	RESTV	10	NAN		0
Lung	03#029	M	RESTV	10	NAN		0
Tongue	03#029	M	RESTV	10	NAN		0
Brown Fat	03#029	M	RESTV	10	NAN		0
Skin Inoculation	03#029	M	RESTV	10	NAN		0
Lymph Node	03#029	M	RESTV	10	NAN		0
Salivary Gland	03#029	M	RESTV	10	NAN		0
Eye	03#029	M	RESTV	10	NAN		0
Brain	03#029	M	RESTV	10	NAN		0
Bladder	03#029	M	RESTV	10	NAN		0
Gallbladder	03#029	M	RESTV	10	NAN		0
Blood	03#029	M	RESTV	10	NAN		0
Spleen	03#028	M	RESTV	10	NAN		0
Liver	03#028	M	RESTV	10	NAN		0
Stomach	03#028	M	RESTV	10	NAN		0
Small Intestine	03#028	M	RESTV	10	NAN		0
Colon	03#028	M	RESTV	10	NAN		0
Kidneys	03#028	M	RESTV	10	NAN		0
Testes	03#028	M	RESTV	10	NAN		0
Muscle	03#028	M	RESTV	10	NAN		0
Heart	03#028	M	RESTV	10	NAN		0
Lung	03#028	M	RESTV	10	NAN		0
Tongue	03#028	M	RESTV	10	NAN		0
Brown Fat	03#028	M	RESTV	10	NAN		0
Skin Inoculation	03#028	M	RESTV	10	NAN		0
Lymph Node	03#028	M	RESTV	10	NAN		0
Salivary Gland	03#028	M	RESTV	10	NAN		0
Eye	03#028	M	RESTV	10	NAN		0
Brain	03#028	M	RESTV	10	NAN		0
Bladder	03#028	M	RESTV	10	NAN		0
Gallbladder	03#028	M	RESTV	10	36.2072	6.92542	3847.46
Blood	03#028	M	RESTV	10	NAN		0
Spleen	03#027	M	RESTV	10	NAN		0
Liver	03#027	M	RESTV	10	NAN		0
Stomach	03#027	M	RESTV	10	NAN		0
Small Intestine	03#027	M	RESTV	10	NAN		0
Colon	03#027	M	RESTV	10	34.1184	31.76	17644.4
Kidneys	03#027	M	RESTV	10	33.9275	36.2766	20153.7
Testes	03#027	M	RESTV	10	NAN		0
Muscle	03#027	M	RESTV	10	NAN		0
Heart	03#027	M	RESTV	10	NAN		0
Lung	03#027	M	RESTV	10	NAN		0
Tongue	03#027	M	RESTV	10	NAN		0
Brown Fat	03#027	M	RESTV	10	NAN		0
Skin Inoculation	03#027	M	RESTV	10	NAN		0
Lymph Node	03#027	M	RESTV	10	NAN		0
Salivary Gland	03#027	M	RESTV	10	NAN		0
Eye	03#027	M	RESTV	10	NAN		0
Brain	03#027	M	RESTV	10	NAN		0
Bladder	03#027	M	RESTV	10	NAN		0
Gallbladder	03#027	M	RESTV	10	32.687	66.5456	36969.8
Blood	03#027	M	RESTV	10	35.2258	9.20653	5114.74
Spleen	03#026	M	RESTV	10	NAN		0
Liver	03#026	M	RESTV	10	NAN		0
Stomach	03#026	M	RESTV	10	NAN		0
Small Intestine	03#026	M	RESTV	10	NAN		0
Colon	03#026	M	RESTV	10	NAN		0
Kidneys	03#026	M	RESTV	10	NAN		0
Testes	03#026	M	RESTV	10	NAN		0
Muscle	03#026	M	RESTV	10	NAN		0
Heart	03#026	M	RESTV	10	NAN		0
Lung	03#026	M	RESTV	10	NAN		0
Tongue	03#026	M	RESTV	10	NAN		0
Brown Fat	03#026	M	RESTV	10	NAN		0
Skin Inoculation	03#026	M	RESTV	10	NAN		0
Lymph Node	03#026	M	RESTV	10	NAN		0
Salivary Gland	03#026	M	RESTV	10	NAN		0
Eye	03#026	M	RESTV	10	NAN		0
Brain	03#026	M	RESTV	10	NAN		0
Bladder	03#026	M	RESTV	10	NAN		0
Gallbladder	03#026	M	RESTV	10	NAN		0
Blood	03#026	M	RESTV	10	NAN		0
Spleen	03#025	M	RESTV	5	NAN		0
Liver	03#025	M	RESTV	5	NAN		0
Stomach	03#025	M	RESTV	5	NAN		0
Small Intestine	03#025	M	RESTV	5	NAN		0
Colon	03#025	M	RESTV	5	NAN		0
Kidneys	03#025	M	RESTV	5	NAN		0
Testes	03#025	M	RESTV	5	NAN		0
Muscle	03#025	M	RESTV	5	NAN		0
Heart	03#025	M	RESTV	5	NAN		0
Lung	03#025	M	RESTV	5	NAN		0
Tongue	03#025	M	RESTV	5	NAN		0
Brown Fat	03#025	M	RESTV	5	NAN		0
Skin Inoculation	03#025	M	RESTV	5	28.7148	931.464	517480
Lymph Node	03#025	M	RESTV	5	NAN		0
Salivary Gland	03#025	M	RESTV	5	NAN		0
Eye	03#025	M	RESTV	5	NAN		0
Brain	03#025	M	RESTV	5	NAN		0
Bladder	03#025	M	RESTV	5	NAN		0
Gallbladder	03#025	M	RESTV	5	NAN		0
Blood	03#025	M	RESTV	5	NAN		0
Spleen	03#024	M	RESTV	5	28.8766	851.2	472889
Liver	03#024	M	RESTV	5	NAN		0
Stomach	03#024	M	RESTV	5	27.1811	2689.51	1.49417e+06
Small Intestine	03#024	M	RESTV	5	28.3221	1235.45	686360
Colon	03#024	M	RESTV	5	31.438	155.853	86584.8
Kidneys	03#024	M	RESTV	5	33.2355	46.6834	25935.2
Testes	03#024	M	RESTV	5	29.9643	408.988	227216
Muscle	03#024	M	RESTV	5	36.3387	5.59799	3110
Heart	03#024	M	RESTV	5	NAN		0
Lung	03#024	M	RESTV	5	NAN		0
Tongue	03#024	M	RESTV	5	NAN		0
Brown Fat	03#024	M	RESTV	5	NAN		0
Skin Inoculation	03#024	M	RESTV	5	26.5538	3927.64	2.18202e+06
Lymph Node	03#024	M	RESTV	5	34.3288	22.2382	12354.6
Salivary Gland	03#024	M	RESTV	5	NAN		0
Eye	03#024	M	RESTV	5	NAN		0
Brain	03#024	M	RESTV	5	NAN		0
Bladder	03#024	M	RESTV	5	NAN		0
Gallbladder	03#024	M	RESTV	5	25.2218	9968.19	5.53789e+06
Blood	03#024	M	RESTV	5	NAN		0
Spleen	03#023	F	RESTV	5	33.5311	37.1228	20623.8
Liver	03#023	F	RESTV	5	NAN		0
Stomach	03#023	F	RESTV	5	33.2305	46.3257	25736.5
Small Intestine	03#023	F	RESTV	5	NAN		0
Colon	03#023	F	RESTV	5	33.6894	33.4057	18558.7
Kidneys	03#023	F	RESTV	5	33.4865	38.5007	21389.3
Uterus	03#023	F	RESTV	5	30.4457	295.955	164419
Muscle	03#023	F	RESTV	5	NAN		0
Heart	03#023	F	RESTV	5	NAN		0
Lung	03#023	F	RESTV	5	NAN		0
Tongue	03#023	F	RESTV	5	NAN		0
Brown Fat	03#023	F	RESTV	5	NAN		0
Skin Inoculation	03#023	F	RESTV	5	32.2297	89.6868	49826
Lymph Node	03#023	F	RESTV	5	NAN		0
Salivary Gland	03#023	F	RESTV	5	NAN		0
Eye	03#023	F	RESTV	5	NAN		0
Brain	03#023	F	RESTV	5	NAN		0
Bladder	03#023	F	RESTV	5	NAN		0
Gallbladder	03#023	F	RESTV	5	NAN		0
Blood	03#023	F	RESTV	5	NAN		0
Oral Swab D0	03#023	F	RESTV	5	NAN		0
Oral Swab D0	03#024	M	RESTV	5	NAN		0
Oral Swab D0	03#025	M	RESTV	5	NAN		0
Oral Swab D0	03#026	M	RESTV	10	NAN		0
Oral Swab D0	03#027	M	RESTV	10	NAN		0
Oral Swab D0	03#028	M	RESTV	10	NAN		0
Oral Swab D0	03#029	M	RESTV	10	NAN		0
Oral Swab D5	03#023	F	RESTV	5	NAN		0
Oral Swab D5	03#024	M	RESTV	5	NAN		0
Oral Swab D5	03#025	M	RESTV	5	NAN		0
Oral Swab D10	03#026	M	RESTV	10	NAN		0
Oral Swab D10	03#027	M	RESTV	10	NAN		0
Oral Swab D10	03#028	M	RESTV	10	NAN		0
Oral Swab D10	03#029	M	RESTV	10	NAN		0
Rectal Swab D5	03#023	F	RESTV	5	NAN		0
Rectal Swab D5	03#024	M	RESTV	5	34.157	30.4789	16932.7
Rectal Swab D5	03#025	M	RESTV	5	NAN	0	0
Rectal Swab D10	03#026	M	RESTV	10	NAN		0
Rectal Swab D10	03#027	M	RESTV	10	NAN		0
Rectal Swab D10	03#028	M	RESTV	10	NAN		0
Rectal Swab D10	03#029	M	RESTV	10	NAN		0
Feaces D0	Cage		RESTV		NAN		0
Feaces D1	Cage		RESTV		NAN		0
Feaces D2	Cage		RESTV		NAN		0
Feaces D3	Cage		RESTV		NAN		0
Feaces D4	Cage		RESTV		NAN		0
Feaces D5	Cage		RESTV		NAN		0
Feaces D6	Cage		RESTV		NAN		0
Feaces D7	Cage		RESTV		NAN		0
Feaces D8	Cage		RESTV		NAN		0
Feaces D9	Cage		RESTV		NAN		0
Feaces D10	Cage		RESTV		NAN		0
Urine D0	Cage		RESTV		NAN		0
Urine D1	Cage		RESTV		NAN		0
Urine D2	Cage		RESTV		NAN		0
Urine D3	Cage		RESTV		NAN		0
Urine D4	Cage		RESTV		NAN		0
Urine D5	Cage		RESTV		NAN		0
Urine D6	Cage		RESTV		NAN		0
Urine D7	Cage		RESTV		NAN		0
Urine D8	Cage		RESTV		NAN		0
Urine D9	Cage		RESTV		NAN		0
Urine D10	Cage		RESTV		NAN		0
Spleen	03#016	F	TAFV	5	NAN	0	0
Liver	03#016	F	TAFV	5	NAN	0	0
Stomach	03#016	F	TAFV	5	NAN	0	0
Small Intestine	03#016	F	TAFV	5	NAN	0	0
Colon	03#016	F	TAFV	5	NAN	0	0
Kidneys	03#016	F	TAFV	5	NAN	0	0
Uterus	03#016	F	TAFV	5	NAN	0	0
Muscle	03#016	F	TAFV	5	NAN	0	0
Heart	03#016	F	TAFV	5	NAN	0	0
Lung	03#016	F	TAFV	5	NAN	0	0
Tongue	03#016	F	TAFV	5	NAN	0	0
Brown Fat	03#016	F	TAFV	5	NAN	0	0
Skin Inoculation	03#016	F	TAFV	5	33.1127	148.891	82717.5
Lymph Node	03#016	F	TAFV	5	NAN	0	0
Salivary Gland	03#016	F	TAFV	5	NAN	0	0
Eye	03#016	F	TAFV	5	NAN	0	0
Brain	03#016	F	TAFV	5	NAN	0	0
Bladder	03#016	F	TAFV	5	NAN	0	0
Gallbladder	03#016	F	TAFV	5	NAN	0	0
Blood	03#016	F	TAFV	5	NAN	0	0
Spleen	03#017	M	TAFV	5	NAN	0	0
Liver	03#017	M	TAFV	5	NAN	0	0
Stomach	03#017	M	TAFV	5	NAN	0	0
Small Intestine	03#017	M	TAFV	5	NAN	0	0
Colon	03#017	M	TAFV	5	NAN	0	0
Kidneys	03#017	M	TAFV	5	NAN	0	0
Testes	03#017	M	TAFV	5	NAN	0	0
Muscle	03#017	M	TAFV	5	NAN	0	0
Heart	03#017	M	TAFV	5	NAN	0	0
Lung	03#017	M	TAFV	5	NAN	0	0
Tongue	03#017	M	TAFV	5	NAN	0	0
Brown Fat	03#017	M	TAFV	5	NAN	0	0
Skin Inoculation	03#017	M	TAFV	5	NAN	0	0
Lymph Node	03#017	M	TAFV	5	NAN	0	0
Salivary Gland	03#017	M	TAFV	5	NAN	0	0
Eye	03#017	M	TAFV	5	NAN	0	0
Brain	03#017	M	TAFV	5	NAN	0	0
Bladder	03#017	M	TAFV	5	NAN	0	0
Gallbladder	03#017	M	TAFV	5	37.9608	15.9998	8888.8
Blood	03#017	M	TAFV	5	NAN	0	0
Spleen	03#018	M	TAFV	5	NAN	0	0
Liver	03#018	M	TAFV	5	NAN	0	0
Stomach	03#018	M	TAFV	5	34.2185	62.4498	34694.3
Small Intestine	03#018	M	TAFV	5	NAN	0	0
Colon	03#018	M	TAFV	5	NAN	0	0
Kidneys	03#018	M	TAFV	5	NAN	0	0
Testes	03#018	M	TAFV	5	NAN	0	0
Muscle	03#018	M	TAFV	5	NAN	0	0
Heart	03#018	M	TAFV	5	NAN	0	0
Lung	03#018	M	TAFV	5	NAN	0	0
Tongue	03#018	M	TAFV	5	NAN	0	0
Brown Fat	03#018	M	TAFV	5	NAN	0	0
Skin Inoculation	03#018	M	TAFV	5	NAN	0	0
Lymph Node	03#018	M	TAFV	5	NAN	0	0
Salivary Gland	03#018	M	TAFV	5	NAN	0	0
Eye	03#018	M	TAFV	5	NAN	0	0
Brain	03#018	M	TAFV	5	NAN	0	0
Bladder	03#018	M	TAFV	5	NAN	0	0
Gallbladder	03#018	M	TAFV	5	NAN	0	0
Blood	03#018	M	TAFV	5	NAN	0	0
Spleen	03#019	F	TAFV	10	NAN	0	0
Liver	03#019	F	TAFV	10	NAN	0	0
Stomach	03#019	F	TAFV	10	NAN	0	0
Small Intestine	03#019	F	TAFV	10	NAN	0	0
Colon	03#019	F	TAFV	10	NAN	0	0
Kidneys	03#019	F	TAFV	10	NAN	0	0
Uterus	03#019	F	TAFV	10	NAN	0	0
Muscle	03#019	F	TAFV	10	NAN	0	0
Heart	03#019	F	TAFV	10	NAN	0	0
Lung	03#019	F	TAFV	10	NAN	0	0
Tongue	03#019	F	TAFV	10	NAN	0	0
Brown Fat	03#019	F	TAFV	10	NAN	0	0
Skin Inoculation	03#019	F	TAFV	10	NAN	0	0
Lymph Node	03#019	F	TAFV	10	NAN	0	0
Salivary Gland	03#019	F	TAFV	10	NAN	0	0
Eye	03#019	F	TAFV	10	NAN	0	0
Brain	03#019	F	TAFV	10	NAN	0	0
Bladder	03#019	F	TAFV	10	NAN	0	0
Gallbladder	03#019	F	TAFV	10	NAN	0	0
Blood	03#019	F	TAFV	10	NAN	0	0
Spleen	03#020	M	TAFV	10	NAN	0	0
Liver	03#020	M	TAFV	10	NAN	0	0
Stomach	03#020	M	TAFV	10	NAN	0	0
Small Intestine	03#020	M	TAFV	10	NAN	0	0
Colon	03#020	M	TAFV	10	NAN	0	0
Kidneys	03#020	M	TAFV	10	NAN	0	0
Testes	03#020	M	TAFV	10	37.4087	6.97341	3874.12
Muscle	03#020	M	TAFV	10	NAN	0	0
Heart	03#020	M	TAFV	10	NAN	0	0
Lung	03#020	M	TAFV	10	NAN	0	0
Tongue	03#020	M	TAFV	10	NAN	0	0
Brown Fat	03#020	M	TAFV	10	NAN	0	0
Skin Inoculation	03#020	M	TAFV	10	NAN	0	0
Lymph Node	03#020	M	TAFV	10	NAN	0	0
Salivary Gland	03#020	M	TAFV	10	NAN	0	0
Eye	03#020	M	TAFV	10	NAN	0	0
Brain	03#020	M	TAFV	10	NAN	0	0
Bladder	03#020	M	TAFV	10	NAN	0	0
Gallbladder	03#020	M	TAFV	10	NAN	0	0
Blood	03#020	M	TAFV	10	NAN	0	0
Spleen	03#021	M	TAFV	10	NAN	0	0
Liver	03#021	M	TAFV	10	NAN	0	0
Stomach	03#021	M	TAFV	10	NAN	0	0
Small Intestine	03#021	M	TAFV	10	NAN	0	0
Colon	03#021	M	TAFV	10	NAN	0	0
Kidneys	03#021	M	TAFV	10	NAN	0	0
Testes	03#021	M	TAFV	10	NAN	0	0
Muscle	03#021	M	TAFV	10	NAN	0	0
Heart	03#021	M	TAFV	10	NAN	0	0
Lung	03#021	M	TAFV	10	NAN	0	0
Tongue	03#021	M	TAFV	10	NAN	0	0
Brown Fat	03#021	M	TAFV	10	NAN	0	0
Skin Inoculation	03#021	M	TAFV	10	NAN	0	0
Lymph Node	03#021	M	TAFV	10	NAN	0	0
Salivary Gland	03#021	M	TAFV	10	NAN	0	0
Eye	03#021	M	TAFV	10	NAN	0	0
Brain	03#021	M	TAFV	10	NAN	0	0
Bladder	03#021	M	TAFV	10	NAN	0	0
Gallbladder	03#021	not taken	TAFV
Blood	03#021	M	TAFV	10	NAN	0	0
Oral Swab D5	03#016	F	TAFV	5	NAN	0	0
Oral Swab D5	03#017	M	TAFV	5	NAN	0	0
Oral Swab D5	03#018	M	TAFV	5	NAN	0	0
Oral Swab D10	03#019	F	TAFV	10	NAN	0	0
Oral Swab D10	03#020	M	TAFV	10	NAN	0	0
Oral Swab D10	03#021	M	TAFV	10	NAN	0	0
Oral Swab D10	03#022	M	TAFV	10	NAN	0	0
Rectal Swab D5	03#016	F	TAFV	5	NAN	0	0
Rectal Swab D5	03#017	M	TAFV	5	NAN	0	0
Rectal Swab D5	03#018	M	TAFV	5	34.1914	60.8548	7244.62
Rectal Swab D10	03#019	F	TAFV	10	38.794	2.48242	295.527
Rectal Swab D10	03#020	M	TAFV	10	NAN	0	0
Rectal Swab D10	03#021	M	TAFV	10			0
Rectal Swab D10	03#022	M	TAFV	10	NAN	0	0
Feaces D0			TAFV		NAN	0	0
Feaces D1			TAFV		NAN	0	0
Feaces D2			TAFV		NAN	0	0
Feaces D3			TAFV		NAN	0	0
Feaces D4			TAFV		NAN	0	0
Feaces D5			TAFV		NAN	0	0
Feaces D6			TAFV		NAN	0	0
Feaces D7			TAFV		NAN	0	0
Feaces D8			TAFV		NAN	0	0
Feaces D9			TAFV		NAN	0	0
Feaces D10			TAFV		NAN	0	0
Urine D0			TAFV		NAN	0	0
Urine D1			TAFV		NAN	0	0
Urine D2			TAFV		NAN	0	0
Urine D3			TAFV		NAN	0	0
Urine D4			TAFV		NAN	0	0
Urine D5			TAFV		NAN	0	0
Urine D6			TAFV		NAN	0	0
Urine D7			TAFV		NAN	0	0
Urine D8			TAFV		NAN	0	0
Urine D9			TAFV		NAN	0	0
Urine D10			TAFV		NAN	0	0

## Sheet: Figure 2b
Figure 2 b - Luminex mean fluorescent intensities measurements
Bat_ID	Group	DPI	MFI - Bkgd	Target
EBOV_PC	POS	na	8948	EBOV-NP			Exp ID	Bat ID
MARV_PC	POS	na	11048	MARV-NP			03#006	E05
#006	EBOV	10	21349	EBOV-NP			03#007	E01
#007	EBOV	5	7320	EBOV-NP			03#008	E02
#008	EBOV	5	3956	EBOV-NP			03#009	E03
#009	EBOV	5	4045	EBOV-NP			03#010	E04
#010	EBOV	10	21015	EBOV-NP			03#011	M05
#011	MARV	10	13454	MARV-NP			03#012	M01
#012	MARV	5	494	MARV-NP			03#013	M02
#013	MARV	5	167	MARV-NP			03#014	M03
#014	MARV	5	1114	MARV-NP			03#015	M04
#015	MARV	10	13022	MARV-NP			03#023	R01
#016	TAFV	5	129	EBOV-NP			03#024	R02
#017	TAFV	5	3788	EBOV-NP			03#025	R03
#018	TAFV	5	1644	EBOV-NP			03#026	R04
#019	TAFV	10	8552	EBOV-NP			03#027	R05
#020	TAFV	10	2253	EBOV-NP			03#028	R06
#021	TAFV	10	2818	EBOV-NP			03#016	T01
#023	RESTV	5	4162	EBOV-NP			03#017	T02
#024	RESTV	5	4122	EBOV-NP			03#018	T03
#025	RESTV	5	1424	EBOV-NP			03#019	T04
#026	RESTV	10	18071	EBOV-NP			03#020	T05
#027	RESTV	10	13111	EBOV-NP			03#021	T06
#028	RESTV	10	16472	EBOV-NP
#006	EBOV	0	49	EBOV-NP
#007	EBOV	0	27	EBOV-NP
#008	EBOV	0	15	EBOV-NP
#009	EBOV	0	170	EBOV-NP
#010	EBOV	0	28	EBOV-NP
#011	MARV	0	54	EBOV-NP
#012	MARV	0	31	EBOV-NP
#013	MARV	0	109	EBOV-NP
#014	MARV	0	24	EBOV-NP
#015	MARV	0	19	EBOV-NP
#016	TAFV	0	6	EBOV-NP
#017	TAFV	0	20	EBOV-NP
#018	TAFV	0	25	EBOV-NP
#019	TAFV	0	538	EBOV-NP
#020	TAFV	0	7	EBOV-NP
#021	TAFV	0	4	EBOV-NP
#023	RESTV	0	72	EBOV-NP
#024	RESTV	0	36	EBOV-NP
#025	RESTV	0	5	EBOV-NP
#026	RESTV	0	26	EBOV-NP
#027	RESTV	0	17	EBOV-NP
#028	RESTV	0	120	EBOV-NP
#022	MOCK	10	115	EBOV-NP
#029	MOCK	10	70	EBOV-NP
#030	MOCK	10	85	EBOV-NP
#031	MOCK	10	0	EBOV-NP
#032	MOCK	10	0	EBOV-NP
#033	MOCK	10	17	EBOV-NP
#034	MOCK	10	2	EBOV-NP
#035	MOCK	10	7	EBOV-NP
#036	MOCK	10	54	EBOV-NP
#037	MOCK	10	138	EBOV-NP
#022	MOCK	10	115	EBOV-NP
#029	MOCK	10	70	EBOV-NP
#030	MOCK	10	85	EBOV-NP
#031	MOCK	10	0	EBOV-NP
#032	MOCK	10	0	EBOV-NP
#033	MOCK	10	17	EBOV-NP
#034	MOCK	10	2	EBOV-NP
#035	MOCK	10	7	EBOV-NP
#036	MOCK	10	54	EBOV-NP
#037	MOCK	10	138	EBOV-NP
#022	MOCK	10	115	EBOV-NP
#029	MOCK	10	70	EBOV-NP
#030	MOCK	10	85	EBOV-NP
#031	MOCK	10	0	EBOV-NP
#032	MOCK	10	0	EBOV-NP
#033	MOCK	10	17	EBOV-NP
#034	MOCK	10	2	EBOV-NP
#035	MOCK	10	7	EBOV-NP
#036	MOCK	10	54	EBOV-NP
#037	MOCK	10	138	EBOV-NP
#022	MOCK	10	115	EBOV-NP
#029	MOCK	10	70	EBOV-NP
#030	MOCK	10	85	EBOV-NP
#031	MOCK	10	0	EBOV-NP
#032	MOCK	10	0	EBOV-NP
#033	MOCK	10	17	EBOV-NP
#034	MOCK	10	2	EBOV-NP
#035	MOCK	10	7	EBOV-NP
#036	MOCK	10	54	EBOV-NP
#037	MOCK	10	138	EBOV-NP

## Sheet: Figure 3c,d
Figure 3c and 3d: IHC and VAPS scoring
BAT-ID	Animal No.	CIV No.	IZW No	Virus	dpi	Sex	Weight [g]	Staining	score = severity of pathologic lesion associated with positive IHC results	score IHC = IHC staining intensity of individual cell/s
E02	8	72	E48/19	EBOV	5	Male	45.6	IHC	Lnn: mediastinal LN contains a single moderately to severely positive monocyte/histocyte in outer sinus	Thorax: haemorrhage contains a single moderately to severely positive monocyte (= infected monocytes keep circulating at day of euthanasia)	Lung: limited to a few lobuli multifocally multiple interstitial / alveolar wall associated macrophages(?) moderately positive	Liver: sparse Kupffer cells mild or moderately positive; a blood vessel with intraluminal mild to moderately positive monocytes; two small necrotic foci with inflammatory infiltration containing moderately to severely positive macrophages; very sparse single hepatocytes mildly positive	Abdominal cavitiy: mesenteric adipose tissue adjacent to jejunum at furtherst edge: accumulation of numerous severely positive macrophages (= i.p. application)	Spleen: mild staining of some histiocytic cell islets surrounding lymphoid follicles
								score histopath	0	0	1	1	1	0
								score IHC	3	3	3	1 resp. 2	3	1
E03	9	57	E43/19	EBOV	5	Female	32.4	IHC	Spleen: moderate to severe staining of many predominantly histiocytic cell islets surrounding lymphoid follicles	BM: some stellate cells moderately positive	Lnn: mediastinal LN a few moderately positive histiocytes	Tonsil: very few histiocytes positive (2 different sections/slides, same result)	Thymus: remnants of thymus (?) staining moderate to severe positive	Thorax: mediastinal blood vessel containing numerous IHC positive monocytes; sparsely distributed positive macrophages in mediastinal fat tissue	Liver: Kupffer cells moderately to severe positive; necrotic foci moderate to severe positive (hepatocytes); irregularly distributed single or 2-3 hepatocytes positive without signs of necrosis in HE; periportal infiltrations negative	Pancreas: no pancreatic tissue - presumably Dana mistook small piece with macrophages between kidney+liver for pancreas	Abdominal cavity: moderate to severe positive staining of macrophages especially between kidney+liver and at splenic hilus; also distinct foci of macrophages within mesenteric adipose tissue (attached to capsule at hilus severe staining of macrophage accumulation in spleen ligament) = i.p. application
								score histopath	0	0	0	0	0	0	1		1
								score IHC	2	2	2	1	2	2	3		3

## Sheet: Figure 4a-c (histo)
	Figure 4a to 4c:		RNAscope and VAPS scoring
BAT-ID	Animal No.	IZW-ID	dpi	virus	Tissue	patho score	RNAscope
E3o	03#009B	E43/19B	5	EBOV	trachea: 2 small subepithelial foci close to capillaries	0	1
					oesophagus: 2 small subepithelial foci	0	1
					bone marrow: patchy staining	0	1
					Large artery (close to Ln): multiple mediacytes distinctly positive	0	2
					Ln: staining patchy predominantly in cortex	0	2
					skin: single small patches restricted to dermis, P0, RNA 1	0	1
					adrenal gland: numerous positive large cells with star-like postively stained extensions evenly distributed throughout cortex and medulla	0	3
					Colon (intestine): single cells in lamina propria and between layers of tunica muscularis distributed throughout cross section	0	1
					Salivary gland: single acini surrounded by distinctly positive stained cells	0	1
					Lung: patchy distribution of strongly positive cells	0	3
					uterus: large accumulations of strongly postive myometrial cells adjacent to epithelial layers	0	2
					kidney: patchy distribution of markedly positive interstitial cells mostly cortex, but also some in medulla	0	2
					urinary bladder: multiple markedly positive cells in intertium surrounding transition epithelium	0	1
					liver: disseminated evenly distribution of distinctly positive cells throughout entire organ, necrotic areas appear stronger stained	3	3
					gall bladder: small number of cells in subepithelial interstitium positive	0	1
					heart: numerous distincly positive subendocardial cells and multiple cells sparsely distributed throughout myocardium located between myofibers	0	2
					brain: no staining except for very few scattered positive interstital cells of choroid plexus	0	0
					chorioallantoic placenta (hemochorial type): abundant positive cells (syncytiotrophoblasts/cytotrophoblasts)	0	3
E03	03#009	E43/19	10	EBOV	tonsils: each tonsil a distinct centrally located positive staining of lymphoid cells	0	1
					liver: strongly positive necrotic areas, numerous distinctly positive Kupffer cells, multiple positive hepatocytes	2	3
					heart: a few subendocardial distinctly positive cells	0	1
					spleen: disseminated strongly positive cells (mostly histiocytic islets)	0	3
					peritoneal inflammation (splenic hilus): focal accumulation of highly positive macrophages	3	3
					lung: scattered positive cells (pneumocytes? macrophages?)	0	1
					mediastinum blood clots: multiple strongly positive monocytes	0	2
					Ln: multiple distinctly positive cells surrounding lymph follicle (histiocytes?)	0	2
					kidney, oesophagus: negative	0	0
E5o	03#006B	E45/19B 2	10	EBOV	no tissue stained positive	0	0
E05	03#006	E45/19	10	EBOV	no tissue stained positive
M5o	03#011B	E44/19B	10	MARV	blood clot: single monocyte distinctly positive	0	1
					chorioallantoic placenta (hemochorial type): some positive cells (syncytiotrophoblasts/cytotrophoblasts)	0	1
					lung, liver, stomach, large intestine, heart: no staining	0	0
M05	03#011	E44/19	10	MARV	no tissue stained positive

## Sheet: Figure 4a-c (qPCR)
Figure 4a to 4c:		RT-qPCR results
Tissue	Class	Virus	Bat_ID	Copies/g
Spleen	Dam	EBOV	E03	1446400694
Liver	Dam	EBOV	E03	40000000
Heart	Dam	EBOV	E03	5723925
Eye	Dam	EBOV	E03	400242
Brain	Dam	EBOV	E03	1742890
Blood	Dam	EBOV	E03	21246488
Placenta	Dam	EBOV	E03	1849827000
Um Cd	Dam	EBOV	E03	217395475
Spleen	Foetus	EBOV	E3o	218927700
Liver	Foetus	EBOV	E3o	3493850556
Heart	Foetus	EBOV	E3o	27467522
Eye	Foetus	EBOV	E3o	21306975
Brain	Foetus	EBOV	E3o	22009692
Blood	Foetus	EBOV	E3o	744890972
Thymus	Foetus	EBOV	E3o	10977955
Spleen	Dam	EBOV	E05	198277
Liver	Dam	EBOV	E05	39019
Heart	Dam	EBOV	E05	9200
Eye	Dam	EBOV	E05	1227
Brain	Dam	EBOV	E05	0
Blood	Dam	EBOV	E05	0
Spleen	Foetus	EBOV	E5o	23751
Liver	Foetus	EBOV	E5o	369
Placenta	Dam	EBOV	E5o	3603633
Um Cd	Foetus	EBOV	E5o	2228565
Thymus	Foetus	EBOV	E5o	0
Spleen	Dam	MARV	M05	0
Liver	Dam	MARV	M05	0
Heart	Dam	MARV	M05	0
Eye	Dam	MARV	M05	0
Brain	Dam	MARV	M05	0
Blood	Dam	MARV	M05	0
Uterus	Dam	MARV	M05	1370542
Um Cd	Dam	MARV	M05	4231218
Placenta	Dam	MARV	M05	149502639
Spleen	Foetus	MARV	M5o	0
Liver	Foetus	MARV	M5o	0
Thymus	Foetus	MARV	M5o	0

## Sheet: Figure 4d
Figure 4d:	TCID50 titration
Tissue	Class	Virus	Bat_ID	TCID50/ml	TCID50/g	weight mg
Blood	Dam	EBOV	E03	632456
Placenta	Dam	EBOV	E03	632456	53597926	6
Spleen	Foetus	EBOV	E3o	200000	6369427	16
Brain	Foetus	EBOV	E3o	29356	179000	82
Thymus	Foetus	EBOV	E3o	63245.6	6324555	5
Spleen	Foetus	EBOV	E5o	0	0	47
Placenta	Dam	EBOV	E5o	632.456	1976	160
Placenta	Dam	MARV	M05	11246.8	230000	24

## Sheet: Figure 5a
Figure 5a: Coverage passaging history of EBOV isolates						BAM files included in other source material and uploaded in Genbank
Position	EBOV_VC	EBOV_MI	EBOV_D1	EBOV_D1V1	EBOV_D1V2	EBOV_D1M	EBOV_O1
1	23	36	0	14	18	33	1
2	30	38	0	19	30	45	2
3	31	39	0	23	31	47	2
4	32	40	0	26	33	50	2
5	32	41	0	26	33	50	2
6	32	41	0	26	33	50	2
7	32	41	0	26	34	51	2
8	32	41	0	26	34	51	2
9	32	42	0	26	36	52	3
10	32	43	0	26	37	53	4
11	33	43	0	29	38	55	5
12	34	44	0	31	40	56	6
13	35	44	0	31	41	58	9
14	36	45	0	32	42	60	11
15	37	46	0	34	44	61	12
16	37	46	0	37	46	65	13
17	37	46	0	37	47	65	14
18	37	46	0	37	47	66	15
19	38	48	0	39	48	71	18
20	39	49	0	39	50	73	19
21	41	50	0	40	50	76	20
22	41	51	0	43	51	79	24
23	42	52	0	44	53	81	25
24	43	54	0	49	56	82	26
25	43	55	0	50	56	84	27
26	44	56	0	52	57	85	29
27	46	58	0	53	59	85	31
28	46	58	0	53	60	85	32
29	46	58	0	55	61	86	33
30	47	58	0	57	61	89	33
31	47	58	0	60	62	90	34
32	48	59	0	60	63	91	35
33	49	60	0	61	64	92	35
34	49	60	0	62	65	93	35
35	50	61	0	62	70	93	36
36	53	60	0	65	78	95	37
37	52	55	0	63	77	91	38
38	53	51	0	64	77	89	38
39	59	65	0	72	86	97	38
40	48	58	0	67	85	87	38
41	47	55	0	69	86	90	38
42	49	56	0	71	88	93	39
43	50	56	0	71	89	92	40
44	51	58	0	72	90	95	41
45	53	60	0	77	93	97	42
46	54	62	0	80	97	101	43
47	57	68	2	82	104	110	44
48	66	72	4	92	113	116	45
49	69	73	5	95	117	117	46
50	70	74	6	96	118	116	47
51	72	76	6	99	119	116	48
52	82	83	9	103	126	121	50
53	83	84	10	106	130	124	50
54	84	85	10	107	134	125	51
55	85	85	10	109	134	126	53
56	89	87	10	111	135	128	56
57	91	88	10	113	137	128	57
58	106	103	10	130	146	131	59
59	109	105	10	132	150	133	60
60	112	106	10	133	152	133	61
61	113	108	10	133	153	134	62
62	114	111	10	136	153	135	63
63	115	112	10	138	154	135	63
64	116	112	14	139	155	135	63
65	116	113	15	142	156	137	63
66	117	114	15	144	158	139	65
67	118	115	15	146	159	140	66
68	120	116	15	148	159	141	72
69	121	117	15	148	160	142	81
70	121	118	15	148	163	143	97
71	122	119	15	149	164	144	102
72	123	120	15	150	165	144	105
73	123	120	15	151	166	145	106
74	124	120	15	151	167	145	109
75	124	120	15	153	167	145	110
76	125	122	15	154	168	147	113
77	125	123	15	155	168	147	114
78	127	124	15	155	168	146	115
79	127	125	15	159	169	148	116
80	126	125	15	159	169	151	117
81	127	127	15	161	171	151	118
82	127	129	15	163	173	152	122
83	128	131	17	165	174	153	125
84	137	137	18	166	175	154	127
85	140	137	18	167	175	157	129
86	139	136	19	167	171	158	130
87	139	139	22	170	175	157	132
88	140	140	24	174	175	159	135
89	141	141	25	176	176	161	137
90	141	142	26	177	176	162	138
91	140	133	25	167	166	156	122
92	144	138	25	179	173	171	132
93	170	169	27	210	202	206	179
94	197	188	27	245	228	228	242
95	225	213	29	276	262	263	253
96	226	218	30	275	270	266	258
97	228	219	31	277	272	267	259
98	226	220	32	275	274	262	261
99	231	225	33	280	277	266	266
100	235	230	33	283	286	272	270
101	236	233	33	285	287	274	276
102	240	236	33	290	290	278	286
103	242	239	34	290	290	280	287
104	243	240	34	291	292	282	288
105	244	242	34	292	292	289	290
106	245	242	34	294	292	292	292
107	247	245	35	296	293	293	296
108	248	248	35	297	296	295	300
109	251	249	35	297	297	297	301
110	252	252	35	298	300	298	302
111	253	256	35	299	301	300	303
112	254	257	35	300	303	301	306
113	254	260	35	301	304	304	309
114	255	261	35	302	304	307	310
115	258	261	35	304	304	311	315
116	260	261	35	305	305	312	315
117	261	262	35	306	306	314	316
118	263	270	35	306	307	315	324
119	266	273	35	308	307	317	325
120	267	274	35	309	307	318	329
121	268	274	35	310	307	319	331
122	270	274	35	311	307	319	336
123	272	272	35	312	308	320	337
124	272	277	35	311	307	320	338
125	273	278	35	312	308	322	338
126	276	279	35	313	308	322	339
127	277	280	35	313	308	322	341
128	278	282	35	315	312	325	342
129	281	284	35	318	313	327	343
130	283	286	35	318	313	327	350
131	285	287	35	318	314	328	351
132	286	287	35	319	314	329	353
133	288	292	35	318	316	330	358
134	287	293	35	320	318	330	359
135	289	295	35	319	319	330	360
136	290	296	35	319	320	331	361
137	291	298	35	320	321	330	363
138	294	299	37	321	322	331	364
139	296	301	38	322	324	334	369
140	296	302	38	323	324	334	370
141	297	303	38	325	325	335	371
142	298	305	38	327	325	336	372
143	300	307	38	328	325	337	372
144	303	309	38	328	325	337	373
145	305	311	38	329	326	338	374
146	306	314	38	330	329	339	374
147	307	314	38	331	330	340	375
148	309	316	38	333	332	341	378
149	310	316	38	334	331	342	381
150	311	317	38	335	332	342	383
151	315	317	38	336	332	345	385
152	316	317	38	336	334	346	389
153	316	320	38	338	337	348	390
154	317	322	38	339	339	350	395
155	317	323	40	340	340	351	397
156	320	323	41	340	341	353	398
157	320	323	41	341	342	353	397
158	320	322	41	342	340	353	398
159	321	323	41	343	340	352	401
160	322	326	41	343	340	353	404
161	322	326	41	345	338	353	407
162	322	326	41	345	338	352	406
163	322	326	41	342	338	350	404
164	323	325	44	342	337	350	408
165	319	329	45	341	338	349	410
166	318	329	46	342	337	349	412
167	319	328	46	341	337	349	415
168	319	327	46	340	338	349	414
169	316	325	46	338	337	345	414
170	315	327	46	340	337	347	415
171	314	326	46	339	337	348	415
172	314	325	46	339	336	348	416
173	317	325	46	342	335	351	421
174	317	326	46	342	336	350	422
175	319	326	46	342	337	349	423
176	319	326	46	342	337	348	424
177	320	331	46	343	339	352	425
178	322	331	46	344	342	354	426
179	322	333	46	345	342	355	425
180	322	336	46	347	346	355	427
181	322	335	46	350	346	356	429
182	322	337	46	353	347	355	429
183	322	337	46	356	348	355	427
184	323	341	46	360	350	359	428
185	325	343	48	358	348	361	431
186	326	347	49	361	348	362	433
187	331	352	51	365	353	367	440
188	331	352	52	365	355	372	443
189	334	356	52	368	355	374	444
190	335	356	55	369	354	376	444
191	341	358	55	373	357	378	446
192	342	362	53	376	358	377	447
193	341	362	53	376	359	380	449
194	341	362	54	376	359	381	451
195	340	360	55	376	359	380	450
196	338	361	56	376	360	380	449
197	338	361	56	377	357	378	451
198	340	362	56	378	358	378	450
199	340	364	56	378	358	379	450
200	340	362	56	380	356	385	452
201	340	364	56	382	354	388	450
202	343	368	56	389	360	394	450
203	344	366	56	394	363	394	450
204	347	368	56	398	369	400	452
205	356	376	58	413	388	410	452
206	356	376	56	414	387	413	453
207	357	377	57	414	383	411	452
208	359	376	55	415	383	413	453
209	361	378	55	416	385	416	455
210	361	377	53	416	385	414	455
211	361	379	53	417	390	415	458
212	360	380	53	417	389	415	457
213	360	379	53	416	388	414	457
214	360	380	53	414	388	413	456
215	359	380	53	414	388	415	458
216	359	380	53	412	387	414	458
217	360	382	53	413	388	413	457
218	361	380	51	413	389	414	458
219	361	379	51	412	388	414	460
220	361	377	51	411	388	414	464
221	360	375	51	411	387	413	465
222	360	376	51	411	387	412	467
223	359	375	51	409	385	412	469
224	360	374	51	409	385	411	465
225	359	374	51	409	385	410	464
226	354	366	51	401	381	404	463
227	354	365	50	398	380	405	463
228	355	366	50	397	381	407	461
229	356	366	50	397	381	407	460
230	356	363	50	397	381	407	456
231	357	363	50	398	381	408	454
232	361	363	50	396	382	407	456
233	362	363	50	396	382	413	456
234	363	363	50	397	384	414	457
235	365	363	50	396	384	413	455
236	365	363	49	396	384	413	455
237	368	364	46	398	388	413	455
238	371	364	45	399	390	414	458
239	372	366	44	400	389	415	462
240	372	366	42	401	389	416	461
241	371	367	42	402	389	416	462
242	370	367	45	402	391	412	462
243	370	367	46	402	391	413	463
244	372	367	47	400	392	413	464
245	374	367	47	401	392	416	466
246	374	369	47	401	392	415	467
247	375	369	46	404	392	415	470
248	375	370	46	404	394	416	471
249	376	371	45	404	393	416	472
250	378	369	45	404	394	418	472
251	379	369	45	404	395	417	472
252	377	370	45	402	391	415	474
253	377	368	45	404	395	413	472
254	379	372	45	405	396	416	474
255	380	375	45	407	398	419	473
256	382	375	45	414	403	424	475
257	386	378	45	418	407	425	478
258	388	381	45	418	406	426	482
259	387	383	48	421	408	428	481
260	389	383	50	424	410	430	481
261	391	384	51	425	410	430	483
262	390	384	51	427	410	430	484
263	390	384	52	426	409	430	486
264	391	384	52	425	409	429	485
265	390	384	52	422	409	429	486
266	390	384	52	422	410	430	486
267	390	383	52	423	411	429	488
268	393	385	52	426	412	429	491
269	392	386	52	425	411	433	489
270	390	387	52	425	414	431	490
271	392	388	52	427	414	430	489
272	393	391	52	429	417	430	493
273	390	391	52	429	417	432	493
274	390	391	52	429	417	431	494
275	390	395	52	429	417	433	494
276	388	394	52	432	416	433	494
277	390	396	52	433	416	435	497
278	390	396	52	434	415	437	496
279	388	394	52	431	417	438	496
280	391	395	52	430	416	441	502
281	392	397	52	431	416	440	504
282	393	396	51	430	416	438	505
283	393	399	50	432	417	438	507
284	395	399	47	433	419	441	509
285	395	397	47	432	418	441	510
286	395	397	47	432	418	441	513
287	396	395	46	432	418	442	517
288	398	395	46	435	418	442	517
289	399	394	46	436	418	443	520
290	399	397	46	435	417	447	522
291	398	398	46	435	416	446	524
292	398	398	46	436	416	446	522
293	399	399	46	436	416	450	521
294	396	397	46	435	414	450	522
295	398	399	46	438	417	453	523
296	401	398	46	441	420	452	523
297	403	399	46	442	421	455	523
298	404	398	46	443	422	455	523
299	403	399	46	444	422	459	524
300	403	397	46	442	422	459	529
301	403	396	46	441	421	460	534
302	404	396	46	440	422	463	535
303	403	396	47	441	422	463	537
304	404	396	47	440	423	463	538
305	406	396	47	441	427	467	539
306	407	395	47	442	427	469	539
307	408	396	47	443	428	468	539
308	405	395	47	450	427	464	541
309	406	396	47	449	427	465	543
310	407	397	47	449	427	466	545
311	408	398	47	450	430	469	545
312	409	400	47	449	431	470	545
313	410	401	47	449	431	470	544
314	411	402	47	451	431	471	543
315	412	403	48	451	432	472	543
316	413	405	48	452	433	472	545
317	412	405	49	452	435	471	544
318	414	406	49	453	437	473	544
319	416	407	49	453	438	470	544
320	416	407	49	451	437	468	543
321	418	407	49	451	436	469	544
322	422	404	49	449	436	469	540
323	422	408	49	451	437	469	539
324	424	411	49	450	438	469	538
325	424	410	49	449	438	468	537
326	425	411	45	448	436	468	536
327	425	409	45	448	434	466	535
328	425	408	45	449	434	465	535
329	425	409	45	450	434	465	534
330	427	408	45	449	432	465	533
331	428	408	45	451	432	465	533
332	430	407	45	452	432	466	533
333	431	407	45	452	432	466	532
334	431	408	45	452	432	466	532
335	431	411	45	451	428	464	532
336	431	411	45	451	429	464	532
337	431	410	45	450	429	464	532
338	433	410	45	451	429	464	532
339	432	410	45	452	429	464	532
340	432	412	44	452	429	464	531
341	432	412	44	452	428	464	528
342	432	411	45	451	426	463	528
343	432	412	44	449	427	462	528
344	433	412	43	450	427	461	525
345	434	416	42	451	428	460	525
346	430	416	41	451	427	460	525
347	426	415	41	448	423	455	521
348	425	415	41	449	424	454	521
349	425	413	42	445	422	453	520
350	424	413	41	444	422	451	520
351	422	413	37	444	420	450	516
352	421	413	37	444	419	449	517
353	421	414	37	445	418	447	517
354	420	414	37	444	417	448	513
355	419	414	36	442	415	445	508
356	416	410	36	439	408	440	508
357	414	408	36	438	408	440	508
358	415	406	36	438	407	438	508
359	415	406	36	435	408	437	508
360	414	406	36	435	405	434	507
361	413	405	36	434	406	431	506
362	412	403	36	434	406	428	506
363	410	401	35	433	405	432	506
364	407	397	35	431	405	431	506
365	406	397	35	431	404	427	505
366	406	397	34	429	403	427	505
367	408	398	33	428	401	425	505
368	407	399	33	425	400	423	504
369	401	399	35	424	399	418	504
370	400	399	36	422	399	417	506
371	400	400	37	420	398	417	505
372	402	398	38	419	396	418	504
373	399	398	39	418	394	418	505
374	399	398	39	417	395	417	500
375	398	390	39	412	393	416	497
376	398	390	39	410	393	414	495
377	400	392	40	407	395	412	495
378	402	393	40	408	397	411	496
379	404	393	40	410	397	413	493
380	404	393	40	409	395	413	490
381	403	391	40	408	394	412	490
382	403	390	40	408	394	411	490
383	404	390	40	407	394	409	488
384	404	390	40	406	393	408	489
385	404	390	40	405	392	405	489
386	404	391	41	404	392	405	486
387	405	390	40	404	391	405	486
388	403	387	40	403	389	406	486
389	404	385	40	404	389	403	484
390	405	385	40	402	389	402	483
391	404	385	40	398	386	400	481
392	404	387	39	399	387	402	480
393	406	392	40	402	388	403	480
394	406	392	40	402	387	402	482
395	406	392	40	402	390	402	481
396	404	388	39	399	387	398	477
397	405	386	38	399	386	397	476
398	407	385	37	399	387	395	475
399	406	385	36	398	386	394	474
400	404	386	34	398	387	394	474
401	401	386	34	397	386	393	473
402	400	386	34	396	385	393	469
403	399	386	34	394	385	391	462
404	400	386	34	394	388	390	461
405	399	387	34	394	387	390	460
406	399	388	34	396	387	390	460
407	399	388	34	396	388	391	457
408	396	387	34	397	387	390	456
409	397	389	34	397	391	388	456
410	397	387	32	398	390	390	456
411	396	388	32	395	390	390	454
412	397	389	32	395	390	390	453
413	398	388	31	394	391	389	451
414	399	388	32	392	394	390	451
415	399	387	32	392	395	388	450
416	399	388	33	393	396	389	449
417	399	388	34	393	394	389	449
418	399	388	35	392	395	389	445
419	399	388	36	391	395	387	441
420	397	389	36	389	395	385	439
421	397	387	36	390	393	385	439
422	397	387	36	390	393	385	436
423	396	388	37	390	393	385	436
424	396	390	36	389	392	382	436
425	394	389	36	388	389	381	435
426	392	387	36	390	387	381	435
427	390	386	36	388	385	380	434
428	389	386	36	388	384	380	434
429	388	383	36	388	383	381	433
430	387	383	34	387	383	379	433
431	387	383	34	387	380	379	431
432	385	384	33	387	379	377	430
433	383	384	33	389	377	379	430
434	380	384	33	389	377	380	429
435	379	381	33	388	375	380	428
436	380	379	33	388	374	381	427
437	379	377	33	388	374	381	428
438	378	377	33	385	373	380	428
439	379	379	33	386	374	375	427
440	379	383	33	389	376	377	458
441	383	384	32	388	379	378	474
442	384	387	31	390	382	380	489
443	388	388	30	390	384	381	496
444	385	387	29	389	384	382	494
445	372	359	27	367	348	353	492
446	374	360	27	367	347	352	499
447	375	366	27	372	354	355	518
448	382	367	27	378	357	356	523
449	387	374	27	383	357	356	533
450	391	374	27	384	358	354	538
451	395	373	27	385	359	352	538
452	394	374	27	390	361	351	543
453	397	375	27	391	361	352	543
454	397	377	27	395	360	354	544
455	398	379	27	396	361	355	547
456	400	380	27	396	364	355	549
457	402	381	27	398	365	357	556
458	403	381	28	399	367	357	562
459	404	381	28	402	368	355	563
460	407	380	28	402	368	358	560
461	407	380	27	403	370	359	562
462	407	381	27	404	372	358	563
463	407	384	27	403	371	360	564
464	409	386	27	404	373	362	564
465	407	387	27	406	374	364	564
466	411	387	29	407	375	364	567
467	411	385	30	406	377	365	566
468	410	383	31	408	376	364	565
469	409	389	32	409	381	368	566
470	413	393	33	411	380	370	566
471	419	399	34	413	381	371	568
472	417	401	40	414	381	375	570
473	417	401	41	415	378	375	568
474	420	404	42	417	377	376	568
475	421	406	42	421	378	376	572
476	421	407	42	422	380	379	569
477	423	413	42	424	384	382	571
478	425	413	41	424	384	383	570
479	429	416	40	425	385	385	568
480	430	418	39	424	388	386	568
481	427	414	37	423	388	384	570
482	427	415	37	427	390	386	567
483	431	416	38	428	391	389	567
484	432	416	38	428	390	389	566
485	434	417	43	430	396	393	567
486	435	415	44	431	398	394	567
487	438	417	44	430	401	395	567
488	443	417	45	430	401	398	566
489	445	417	45	428	401	400	566
490	448	419	45	430	401	399	565
491	447	419	45	434	405	401	564
492	448	420	45	432	404	404	566
493	455	422	47	435	406	406	567
494	456	427	49	436	409	407	568
495	454	427	50	432	408	408	568
496	455	427	50	433	407	410	567
497	453	427	51	435	406	413	567
498	454	425	51	436	404	415	570
499	450	424	51	437	404	414	568
500	448	423	51	438	401	411	567
501	448	424	51	435	400	412	567
502	440	425	51	433	401	412	567
503	440	427	51	435	404	413	568
504	444	429	51	435	410	416	568
505	445	429	51	435	409	413	566
506	445	430	51	436	407	412	565
507	446	431	51	436	406	414	564
508	447	430	51	437	407	410	565
509	449	428	51	439	408	412	565
510	448	428	51	441	408	414	564
511	448	427	51	443	409	413	565
512	446	429	51	442	414	413	568
513	446	428	51	449	417	416	566
514	447	427	51	449	416	415	565
515	444	426	51	446	414	415	563
516	442	426	50	447	413	416	563
517	442	426	49	447	413	417	562
518	442	426	49	445	413	418	562
519	441	426	49	444	416	416	562
520	442	428	49	444	417	416	563
521	443	429	49	444	416	415	563
522	444	429	49	444	416	413	563
523	446	429	49	447	415	412	562
524	443	427	50	446	412	413	560
525	443	426	51	447	415	412	558
526	441	425	52	445	415	412	557
527	439	426	52	443	415	412	557
528	440	427	53	443	415	410	559
529	440	428	54	443	414	411	559
530	438	428	54	441	415	411	558
531	438	427	54	439	416	408	555
532	439	426	54	438	415	410	554
533	437	427	54	438	415	410	554
534	436	428	57	438	417	410	554
535	434	428	57	437	417	408	554
536	433	425	58	437	415	405	552
537	432	425	60	436	417	403	550
538	432	424	61	437	416	404	550
539	431	420	62	438	415	405	547
540	430	420	62	438	415	404	547
541	429	418	62	437	415	402	547
542	428	418	63	436	414	404	546
543	428	418	62	436	415	404	544
544	426	417	62	435	414	403	540
545	423	416	61	435	414	403	539
546	422	416	58	432	415	404	538
547	421	416	58	432	415	403	534
548	419	415	59	431	413	402	531
549	418	418	60	431	411	403	527
550	417	418	60	430	411	401	525
551	413	418	59	429	409	398	524
552	412	417	60	427	407	394	524
553	412	417	60	426	407	395	523
554	411	417	60	426	406	395	523
555	412	417	59	426	406	397	522
556	410	417	59	425	406	396	521
557	406	415	59	426	405	396	519
558	408	413	59	426	405	396	518
559	408	413	59	425	406	399	515
560	408	415	58	421	403	398	514
561	407	412	58	417	403	396	513
562	409	412	58	416	401	394	511
563	408	410	58	416	404	394	508
564	410	410	58	415	405	394	506
565	410	409	58	416	404	392	503
566	409	408	60	417	404	395	502
567	409	409	61	418	404	396	502
568	408	409	61	418	404	395	503
569	408	410	61	418	405	395	504
570	408	407	60	418	405	395	502
571	406	408	61	418	403	396	500
572	405	407	61	418	403	396	498
573	405	407	62	418	405	395	497
574	404	406	62	417	404	394	488
575	403	404	62	416	400	394	481
576	401	404	62	414	399	395	480
577	402	404	62	414	401	394	484
578	402	403	61	413	398	397	478
579	405	403	61	410	398	396	466
580	404	403	61	409	398	399	461
581	410	408	63	410	400	399	457
582	410	407	65	410	400	402	449
583	410	408	66	410	400	401	443
584	411	405	66	410	400	402	435
585	410	406	66	411	400	400	413
586	410	403	66	410	400	401	411
587	409	403	66	410	400	401	411
588	410	403	66	410	400	401	411
589	410	401	67	411	400	401	413
590	410	401	67	411	401	400	414
591	410	401	68	411	404	398	412
592	410	402	68	410	402	395	412
593	410	403	67	412	403	394	412
594	412	405	69	418	403	392	410
595	413	406	70	421	404	394	410
596	414	406	69	421	404	395	411
597	414	405	69	421	405	393	411
598	414	405	69	420	405	391	411
599	415	404	69	421	405	391	411
600	414	405	69	421	405	391	413
601	414	405	69	421	405	390	413
602	414	404	69	422	404	389	414
603	416	404	69	423	405	388	414
604	416	406	69	423	404	386	414
605	414	408	69	423	402	384	414
606	414	408	69	423	402	383	414
607	414	407	69	421	401	381	415
608	414	407	69	421	404	381	410
609	414	409	69	421	404	379	410
610	412	409	69	421	405	378	410
611	412	408	69	421	404	377	410
612	414	410	69	423	401	376	411
613	411	408	69	422	402	375	411
614	410	408	69	421	401	378	411
615	411	401	69	419	399	376	411
616	413	399	68	418	400	378	411
617	411	399	67	419	399	379	411
618	408	393	67	415	396	372	408
619	409	392	67	414	395	372	409
620	409	392	65	414	394	371	409
621	408	392	65	414	394	371	411
622	408	392	65	413	394	372	410
623	409	393	65	412	393	372	410
624	410	394	65	412	393	372	411
625	410	393	65	412	395	372	412
626	409	393	65	412	395	372	412
627	409	392	66	412	395	371	413
628	407	389	66	412	394	372	413
629	408	390	65	412	394	372	411
630	407	384	65	409	394	370	410
631	406	387	64	409	394	370	411
632	405	389	63	408	392	369	411
633	406	389	62	408	391	369	412
634	407	390	61	409	392	369	413
635	408	391	60	409	391	370	415
636	406	392	58	409	391	370	414
637	406	393	56	408	391	370	414
638	407	393	55	409	392	371	416
639	407	393	52	410	391	368	414
640	411	399	50	414	392	368	416
641	412	400	50	415	393	369	417
642	413	403	51	416	394	374	417
643	412	406	49	415	393	376	418
644	415	406	46	418	392	374	426
645	417	409	46	419	392	375	428
646	419	410	47	421	392	378	431
647	418	410	49	424	395	379	431
648	419	410	49	425	394	378	431
649	416	411	50	427	394	377	432
650	416	411	50	424	392	375	432
651	418	411	53	424	395	376	433
652	417	411	53	423	393	376	433
653	418	412	53	422	390	377	433
654	419	414	56	423	392	378	435
655	420	413	58	427	391	374	437
656	421	414	59	428	393	375	438
657	423	412	59	431	394	376	438
658	426	414	59	432	396	379	437
659	426	413	59	434	401	380	437
660	426	413	60	435	399	380	439
661	429	415	61	435	401	380	439
662	428	416	62	435	400	379	438
663	426	414	62	437	400	380	439
664	428	417	62	438	399	380	441
665	434	418	62	448	403	382	479
666	435	419	62	446	405	382	481
667	437	424	62	448	405	382	481
668	440	425	62	449	408	381	483
669	441	427	62	451	409	385	484
670	441	425	62	450	409	386	485
671	439	425	62	448	409	385	485
672	439	426	62	448	409	387	486
673	438	422	62	447	409	387	486
674	438	414	61	448	408	383	486
675	443	419	60	449	409	385	500
676	443	420	60	453	412	385	509
677	447	423	60	455	414	385	520
678	452	425	61	465	421	392	536
679	448	430	64	470	428	394	554
680	451	433	65	471	429	397	556
681	453	431	66	471	430	396	559
682	455	433	68	475	433	396	560
683	455	437	67	475	430	396	563
684	457	438	67	480	433	395	566
685	457	436	68	483	433	396	567
686	456	439	69	484	437	398	569
687	459	441	68	482	438	400	572
688	460	443	69	483	439	402	577
689	462	444	69	485	440	405	581
690	459	443	69	481	441	409	583
691	462	444	69	478	443	411	576
692	465	445	70	478	446	415	575
693	466	446	70	482	448	416	577
694	463	448	70	482	447	419	574
695	465	448	70	483	445	419	579
696	460	448	70	475	443	418	581
697	458	449	70	474	443	418	582
698	460	449	69	477	447	421	584
699	465	451	69	478	450	424	589
700	467	452	69	477	451	426	589
701	465	452	69	475	452	427	587
702	466	452	69	477	449	429	585
703	467	455	69	477	447	427	583
704	469	464	69	477	448	429	580
705	471	462	69	480	451	429	581
706	471	462	69	481	452	429	581
707	470	466	69	480	452	429	580
708	469	466	69	479	453	430	578
709	467	464	69	478	452	423	575
710	467	466	69	479	453	420	574
711	468	466	69	481	454	421	574
712	467	466	69	479	455	420	573
713	464	465	69	478	455	419	570
714	463	464	68	481	455	418	569
715	464	462	69	480	455	417	569
716	466	461	69	480	457	418	569
717	468	464	69	479	456	414	570
718	470	464	71	478	456	414	570
719	471	463	71	477	455	414	569
720	473	463	71	478	454	415	568
721	473	464	71	479	455	415	568
722	473	467	70	480	455	417	565
723	473	468	69	480	461	414	565
724	473	468	66	477	463	413	563
725	473	468	65	474	464	409	559
726	471	466	65	476	462	408	558
727	474	465	65	476	463	407	557
728	474	466	68	476	461	406	556
729	471	464	69	477	461	409	554
730	471	465	69	478	462	409	551
731	470	463	69	478	461	409	549
732	470	464	69	479	460	409	549
733	471	462	70	476	459	410	548
734	470	461	70	475	458	411	527
735	465	456	68	474	458	410	527
736	467	456	66	474	457	408	526
737	467	455	66	474	457	407	525
738	469	454	63	473	455	406	523
739	471	453	63	474	456	407	523
740	470	454	63	474	455	408	521
741	469	453	63	473	454	407	522
742	468	451	63	472	453	405	522
743	468	445	63	467	452	404	519
744	465	441	64	467	451	405	518
745	466	440	63	466	451	404	518
746	465	436	63	467	450	404	521
747	465	435	61	467	450	403	518
748	464	434	59	464	449	403	518
749	461	434	59	463	449	402	519
750	457	433	59	459	447	401	519
751	456	432	60	457	446	400	518
752	457	433	61	458	445	398	515
753	456	433	62	456	438	394	514
754	454	434	61	456	438	394	513
755	453	435	61	454	437	392	512
756	450	432	60	452	436	392	512
757	450	431	60	453	436	390	512
758	449	434	62	455	438	390	511
759	448	436	60	453	436	391	511
760	447	436	60	453	434	387	510
761	442	434	60	450	429	382	506
762	444	434	61	451	427	380	501
763	439	433	61	448	426	380	500
764	438	431	59	446	426	376	499
765	438	430	59	446	422	377	497
766	434	430	59	443	418	374	496
767	429	432	59	439	411	372	493
768	426	430	59	438	406	372	491
769	425	428	59	437	405	371	489
770	419	424	60	436	402	372	489
771	417	419	61	431	399	365	487
772	416	417	61	424	394	362	486
773	412	414	61	421	392	358	485
774	410	413	62	416	393	359	483
775	406	410	62	414	390	354	477
776	403	404	61	410	389	352	474
777	401	401	61	401	387	346	469
778	399	398	61	398	380	343	464
779	395	397	62	396	377	341	459
780	394	397	63	394	376	343	455
781	393	393	64	393	373	343	450
782	389	391	64	393	369	339	442
783	386	388	65	389	366	340	418
784	373	383	64	376	361	336	407
785	369	381	64	373	355	333	387
786	366	373	64	366	353	332	365
787	358	369	64	364	348	332	331
788	359	369	66	363	352	341	331
789	360	371	66	360	352	340	331
790	360	370	65	357	352	338	330
791	359	369	65	354	348	337	328
792	361	372	65	352	350	338	327
793	362	372	65	351	350	339	325
794	362	373	65	352	350	341	325
795	362	373	65	350	349	341	325
796	362	373	65	350	346	339	325
797	363	372	65	351	346	341	326
798	364	372	65	351	344	340	324
799	364	371	65	350	342	339	324
800	365	372	64	350	344	340	324
801	365	371	63	349	345	340	325
802	364	370	63	349	344	341	324
803	364	368	64	350	345	343	325
804	365	368	64	351	344	344	324
805	366	368	63	348	346	342	325
806	367	369	63	347	347	342	330
807	366	369	63	347	345	343	330
808	366	370	63	348	348	343	332
809	366	371	62	346	347	342	332
810	366	368	62	347	347	342	329
811	366	368	62	347	347	341	328
812	366	368	62	347	346	342	330
813	363	368	62	348	346	342	331
814	361	367	62	346	346	341	335
815	360	368	62	349	346	339	335
816	357	368	60	348	347	340	335
817	359	369	59	350	349	340	336
818	361	370	57	352	349	340	336
819	362	373	58	353	350	343	337
820	363	370	58	354	349	343	338
821	363	366	58	353	348	342	338
822	363	366	57	353	348	342	341
823	363	366	56	353	346	340	341
824	362	365	54	353	345	341	342
825	362	365	55	354	347	342	342
826	363	366	55	353	347	343	343
827	363	366	55	355	346	341	345
828	363	362	55	355	345	341	344
829	363	360	54	352	345	341	343
830	364	360	54	354	345	342	345
831	362	358	54	353	344	345	347
832	360	360	54	354	344	342	347
833	361	355	53	353	344	339	349
834	359	356	52	354	345	339	349
835	357	358	48	356	345	340	348
836	357	358	48	355	345	341	348
837	360	357	47	355	347	340	349
838	360	358	47	355	347	338	349
839	358	358	48	354	346	336	348
840	359	358	49	354	347	336	351
841	359	358	49	355	348	335	351
842	359	358	49	355	347	333	354
843	360	358	49	355	347	332	352
844	360	357	49	355	348	330	352
845	360	355	49	352	348	328	353
846	359	356	49	353	345	329	352
847	359	359	48	352	346	331	354
848	363	364	47	355	351	331	357
849	363	366	44	356	352	332	359
850	362	369	46	355	355	330	359
851	363	369	47	356	355	331	360
852	364	369	47	358	354	333	361
853	365	370	48	358	355	335	362
854	365	370	48	357	354	334	362
855	367	370	48	357	356	333	362
856	368	369	48	358	359	331	359
857	368	370	48	360	360	332	360
858	369	370	48	362	360	332	362
859	370	370	50	362	358	331	363
860	371	369	52	360	358	329	365
861	371	369	53	358	359	329	363
862	371	369	53	358	359	327	364
863	372	367	53	359	358	327	366
864	372	362	53	360	356	324	367
865	373	362	53	360	356	324	369
866	373	362	52	362	354	323	369
867	372	363	51	365	353	322	372
868	379	365	50	367	356	326	375
869	378	365	51	366	356	326	378
870	379	364	53	367	354	325	380
871	382	363	55	368	355	324	380
872	382	364	56	367	352	325	380
873	382	365	55	365	351	324	381
874	385	366	55	367	354	324	381
875	382	365	54	364	346	317	381
876	382	362	53	361	346	318	383
877	381	360	52	360	348	317	383
878	376	347	49	347	322	286	376
879	377	347	49	351	322	286	392
880	378	351	49	350	326	289	416
881	386	353	49	354	331	292	426
882	393	361	50	363	342	297	456
883	405	369	52	375	353	297	479
884	407	373	53	386	354	295	490
885	405	374	54	386	357	298	501
886	404	371	54	385	354	297	505
887	405	371	53	388	355	298	508
888	407	373	52	395	357	297	509
889	410	376	52	400	363	301	516
890	411	379	52	400	365	303	519
891	412	384	52	408	369	306	523
892	413	388	51	404	372	311	525
893	418	388	50	404	374	309	524
894	418	389	49	406	376	313	525
895	414	390	46	402	379	316	527
896	418	388	48	404	379	316	529
897	418	389	49	406	385	317	533
898	423	393	50	409	387	319	536
899	422	397	49	407	384	318	537
900	420	395	49	406	384	315	538
901	419	398	49	408	384	317	540
902	423	400	49	407	381	318	540
903	424	403	50	406	380	322	542
904	428	403	50	407	383	322	544
905	430	404	50	408	383	325	545
906	430	406	49	409	385	322	544
907	429	407	48	410	385	322	544
908	431	404	47	410	386	324	547
909	435	403	47	409	387	322	545
910	434	402	47	411	387	322	548
911	438	398	45	413	388	321	546
912	436	398	43	414	387	319	547
913	440	391	40	409	385	315	540
914	441	390	40	408	388	320	540
915	439	391	40	409	386	323	540
916	439	390	40	409	384	326	539
917	437	385	40	409	383	326	537
918	439	389	40	413	385	328	536
919	438	385	40	413	385	327	533
920	438	385	40	413	385	331	532
921	439	383	40	413	382	332	529
922	438	385	41	414	381	332	530
923	434	382	43	411	381	334	530
924	433	381	44	407	380	332	529
925	433	384	44	405	380	333	529
926	427	385	45	404	381	334	529
927	423	386	45	401	379	331	529
928	420	383	44	397	375	332	526
929	422	380	42	394	373	336	522
930	422	380	42	393	368	333	523
931	421	377	42	391	368	332	519
932	419	375	42	386	368	333	516
933	417	376	42	383	371	333	516
934	412	363	42	374	362	330	507
935	412	365	42	374	360	333	503
936	412	364	43	376	359	331	503
937	411	363	43	373	359	331	498
938	410	362	43	368	356	331	495
939	412	361	42	367	355	329	489
940	412	361	39	367	353	328	485
941	412	358	39	363	352	328	481
942	412	359	39	359	352	328	475
943	413	362	39	363	350	329	469
944	410	360	41	363	352	334	458
945	409	355	41	364	350	333	449
946	407	356	42	362	348	334	438
947	405	355	42	358	346	332	428
948	405	350	42	357	346	332	424
949	403	350	41	357	342	334	414
950	396	348	41	356	342	334	398
951	406	366	45	370	352	347	406
952	405	365	45	369	353	347	406
953	404	363	44	369	355	347	406
954	404	364	44	369	355	344	405
955	404	367	44	369	355	346	407
956	407	368	44	373	354	351	408
957	406	367	45	373	354	351	406
958	407	369	45	375	359	353	405
959	409	375	45	377	360	354	404
960	411	378	46	379	360	354	402
961	413	378	47	379	361	355	402
962	414	378	50	381	367	357	402
963	415	381	53	381	367	358	402
964	413	381	54	382	365	359	401
965	412	382	54	384	366	361	401
966	412	384	55	384	365	361	400
967	411	384	55	384	365	363	399
968	410	383	54	383	364	360	400
969	409	387	54	384	365	360	400
970	410	387	54	385	362	362	401
971	410	386	54	384	364	362	400
972	406	387	54	385	364	362	401
973	409	388	54	385	365	362	400
974	408	385	54	387	366	363	396
975	410	387	54	389	372	365	397
976	410	389	54	389	373	365	397
977	409	392	54	388	372	365	398
978	407	392	54	389	373	365	397
979	405	390	54	388	374	364	396
980	406	390	56	388	374	362	397
981	405	390	56	387	376	362	396
982	405	390	57	387	376	361	396
983	405	389	57	386	376	360	396
984	404	390	56	387	375	360	394
985	403	392	56	387	376	360	396
986	404	393	56	389	375	359	396
987	405	394	56	390	375	361	400
988	408	393	56	390	375	363	400
989	407	392	57	391	375	364	398
990	389	370	58	380	368	362	396
991	387	368	59	381	367	362	395
992	388	368	60	381	368	361	392
993	385	366	60	375	364	362	392
994	385	368	60	376	364	363	392
995	387	368	61	375	365	363	391
996	386	366	61	375	364	363	388
997	387	369	61	372	362	363	390
998	383	369	61	371	363	361	388
999	385	368	61	372	364	360	389
1000	384	367	62	373	364	361	388
1001	384	365	62	372	363	361	387
1002	383	367	62	371	363	360	387
1003	381	368	61	370	363	359	387
1004	379	368	61	371	362	357	384
1005	377	369	61	370	362	358	383
1006	377	367	61	370	362	357	379
1007	378	367	60	368	362	354	379
1008	377	366	60	366	362	352	379
1009	376	367	61	366	365	353	378
1010	374	365	59	365	366	353	376
1011	373	367	60	364	366	352	376
1012	373	368	61	366	366	351	376
1013	372	366	62	367	367	350	375
1014	371	368	62	367	368	352	379
1015	371	367	62	367	367	351	380
1016	369	367	62	366	367	350	384
1017	370	364	62	366	367	349	383
1018	371	363	62	369	367	350	385
1019	370	360	59	368	366	348	385
1020	370	360	58	368	368	348	384
1021	371	360	57	368	367	348	385
1022	371	361	57	369	367	349	390
1023	368	361	56	367	366	349	390
1024	368	360	56	366	367	348	383
1025	368	360	56	364	365	348	381
1026	369	361	56	365	365	348	381
1027	367	361	56	364	366	348	384
1028	366	363	56	364	367	348	382
1029	366	362	56	364	367	347	382
1030	368	361	56	367	367	348	387
1031	368	364	56	370	367	347	390
1032	368	364	56	369	367	348	389
1033	369	366	56	369	367	348	389
1034	363	362	58	367	364	344	387
1035	363	362	59	367	364	343	387
1036	364	362	59	366	364	343	387
1037	362	362	59	365	363	344	387
1038	362	363	59	367	362	345	388
1039	363	363	59	368	363	345	388
1040	364	363	60	370	363	345	388
1041	364	364	61	370	363	344	390
1042	364	363	61	370	362	343	389
1043	365	363	61	372	362	343	389
1044	366	362	61	374	362	342	391
1045	363	357	61	370	360	342	389
1046	361	358	61	369	357	340	389
1047	361	359	59	369	357	340	391
1048	363	359	59	371	359	342	392
1049	363	358	59	370	359	341	394
1050	364	358	61	371	360	341	395
1051	365	358	60	371	360	341	393
1052	365	358	59	372	359	342	396
1053	366	359	57	372	360	343	397
1054	367	362	57	374	360	345	398
1055	365	363	57	374	359	345	398
1056	371	366	57	375	362	348	400
1057	371	367	57	375	362	349	403
1058	373	370	59	374	364	350	406
1059	374	369	59	375	363	351	407
1060	374	368	59	375	362	350	408
1061	380	375	60	388	366	354	427
1062	392	386	62	401	383	374	450
1063	406	398	65	411	393	383	472
1064	429	416	66	429	416	404	499
1065	432	423	67	431	426	410	500
1066	434	426	68	434	429	411	504
1067	438	429	68	438	434	413	496
1068	442	431	68	438	435	415	497
1069	443	434	68	444	437	417	500
1070	444	434	70	447	443	418	502
1071	447	436	70	450	443	418	503
1072	449	439	68	451	444	420	505
1073	451	441	68	453	445	422	510
1074	454	444	68	457	448	425	510
1075	456	444	68	458	449	424	513
1076	457	444	68	458	449	425	513
1077	459	448	68	462	451	429	513
1078	460	448	68	461	452	427	515
1079	463	449	68	464	453	427	517
1080	466	450	68	464	454	429	521
1081	464	449	68	465	454	429	517
1082	464	452	68	465	455	435	518
1083	464	461	69	469	458	438	521
1084	467	466	70	470	459	439	522
1085	469	468	70	469	460	438	524
1086	472	470	70	470	461	438	528
1087	472	471	70	469	463	439	531
1088	473	474	71	471	463	439	537
1089	474	474	71	473	464	441	535
1090	475	477	71	474	465	440	537
1091	475	474	71	476	466	440	539
1092	476	474	71	479	468	441	554
1093	478	475	70	480	467	440	555
1094	481	475	68	478	469	440	565
1095	482	475	67	480	470	442	574
1096	481	473	65	480	470	443	572
1097	482	473	65	483	472	443	573
1098	481	473	65	483	472	443	573
1099	481	473	65	484	473	443	575
1100	484	478	65	486	475	445	579
1101	484	479	65	486	478	444	581
1102	486	480	65	486	479	445	581
1103	486	482	65	487	479	449	583
1104	485	481	65	488	477	450	587
1105	485	481	64	490	476	450	598
1106	487	480	63	490	477	451	598
1107	486	481	62	491	479	455	601
1108	487	480	61	491	479	457	601
1109	490	480	60	494	482	461	602
1110	491	479	60	496	484	464	601
1111	493	481	60	498	485	467	602
1112	494	482	59	499	487	469	605
1113	495	483	59	498	488	470	606
1114	499	484	59	498	492	471	621
1115	500	485	59	499	492	470	623
1116	502	487	59	500	492	470	628
1117	500	488	58	499	493	470	630
1118	500	486	55	501	493	471	643
1119	501	488	56	501	494	471	642
1120	499	488	55	499	495	473	641
1121	494	488	55	499	495	474	647
1122	495	488	54	499	494	475	647
1123	495	486	53	500	494	475	648
1124	496	487	52	500	495	476	650
1125	496	488	51	500	495	476	650
1126	497	488	51	499	496	476	652
1127	495	488	50	501	498	476	652
1128	496	487	49	502	497	478	654
1129	497	488	51	504	497	478	654
1130	497	488	52	504	499	478	656
1131	494	488	52	505	499	478	657
1132	495	489	52	506	498	476	656
1133	494	485	52	504	498	476	655
1134	494	483	53	503	497	477	655
1135	494	482	53	502	497	477	656
1136	496	482	54	503	494	476	660
1137	496	481	55	504	496	478	660
1138	496	482	56	506	500	476	662
1139	497	480	57	506	499	474	661
1140	495	475	57	503	497	472	659
1141	496	477	58	502	498	470	659
1142	497	482	59	504	501	472	658
1143	499	483	61	504	501	476	659
1144	499	480	61	501	501	476	660
1145	498	480	61	500	501	476	660
1146	498	481	61	500	501	476	662
1147	499	479	61	501	503	478	665
1148	499	479	61	502	502	477	667
1149	498	481	61	504	502	477	664
1150	499	483	64	506	505	480	660
1151	498	486	64	505	506	482	660
1152	498	487	61	502	505	482	658
1153	497	484	61	501	507	481	631
1154	495	484	58	499	504	479	633
1155	498	483	58	496	501	478	628
1156	500	484	58	495	504	477	628
1157	498	484	58	494	503	475	627
1158	499	487	58	494	504	473	619
1159	499	493	58	495	507	474	620
1160	499	489	58	494	508	473	623
1161	497	484	58	493	505	469	608
1162	495	482	58	493	501	467	602
1163	494	480	58	493	502	466	597
1164	496	481	57	494	502	465	597
1165	494	480	57	493	503	460	599
1166	494	477	57	493	504	460	598
1167	495	477	57	491	502	459	593
1168	497	477	57	491	502	458	595
1169	496	476	57	492	502	458	595
1170	494	478	57	492	503	458	593
1171	494	477	57	490	502	458	593
1172	491	475	56	491	502	457	593
1173	489	474	55	490	502	457	593
1174	488	476	55	489	500	458	592
1175	486	474	55	489	499	459	593
1176	484	474	54	489	498	458	593
1177	481	474	52	489	497	456	592
1178	481	475	49	487	499	454	592
1179	483	473	49	487	496	454	593
1180	484	472	49	489	497	453	597
1181	482	473	49	488	497	453	597
1182	484	474	49	490	499	452	596
1183	485	475	48	491	499	452	592
1184	485	475	48	490	499	452	593
1185	487	476	49	489	500	454	592
1186	489	476	50	490	498	455	587
1187	487	475	51	489	494	456	588
1188	486	476	51	490	495	457	589
1189	488	475	52	488	495	457	591
1190	488	475	52	488	495	457	591
1191	489	476	49	488	496	458	587
1192	490	476	49	492	494	458	586
1193	490	477	50	494	493	459	586
1194	493	478	51	494	494	460	585
1195	493	480	51	492	495	460	585
1196	493	476	51	493	498	463	585
1197	496	476	51	495	497	464	584
1198	495	475	51	496	498	466	583
1199	499	475	50	498	499	471	586
1200	496	476	54	501	498	474	586
1201	498	482	61	506	502	484	594
1202	499	484	61	508	502	485	596
1203	496	485	61	510	497	485	593
1204	496	487	61	508	495	485	595
1205	497	486	63	508	496	485	599
1206	497	486	64	510	496	485	601
1207	499	485	65	512	499	483	601
1208	499	487	65	512	503	482	602
1209	498	487	65	512	502	482	603
1210	499	487	65	512	503	484	602
1211	500	487	68	512	503	484	601
1212	500	486	68	512	505	485	601
1213	500	486	68	511	505	485	600
1214	500	486	67	510	506	485	601
1215	501	486	67	508	506	486	601
1216	501	486	67	509	505	482	604
1217	501	487	67	508	505	481	605
1218	501	487	69	507	505	484	605
1219	500	486	68	508	507	484	605
1220	501	484	66	510	506	485	610
1221	501	487	66	511	506	485	617
1222	502	486	66	511	505	486	615
1223	503	484	66	511	501	484	612
1224	502	483	66	511	500	481	613
1225	503	479	65	509	496	478	613
1226	501	478	65	509	494	477	612
1227	500	477	65	508	494	478	613
1228	499	475	65	508	490	478	613
1229	496	476	65	508	490	478	610
1230	498	476	65	511	490	478	610
1231	498	475	65	510	488	475	610
1232	498	476	65	510	488	474	611
1233	496	476	66	510	488	473	610
1234	497	478	66	508	489	472	607
1235	499	479	66	508	489	471	608
1236	497	477	68	509	488	468	607
1237	497	478	68	511	489	470	608
1238	496	479	67	510	489	470	607
1239	498	479	67	513	490	468	610
1240	496	475	67	512	486	467	611
1241	494	474	67	513	484	464	600
1242	494	475	67	513	484	462	601
1243	495	476	68	511	487	462	602
1244	494	475	67	511	487	461	602
1245	495	475	67	511	487	459	602
1246	494	473	66	511	489	457	599
1247	490	472	66	508	488	457	599
1248	494	470	66	508	488	461	597
1249	493	470	68	508	486	462	595
1250	492	470	68	509	488	460	597
1251	490	467	68	509	490	458	598
1252	489	467	68	511	490	458	598
1253	490	468	66	512	489	458	598
1254	491	468	66	511	490	455	600
1255	490	468	66	510	488	456	597
1256	490	468	66	512	488	457	600
1257	493	467	66	514	486	456	599
1258	489	466	64	506	485	452	596
1259	489	466	65	506	485	452	593
1260	487	464	66	505	483	450	594
1261	487	465	67	505	481	451	592
1262	487	465	66	503	480	450	592
1263	485	469	65	503	479	449	593
1264	487	466	63	501	479	447	593
1265	487	466	63	501	478	446	593
1266	486	467	66	501	476	446	593
1267	485	467	68	501	474	443	595
1268	484	467	69	500	472	443	594
1269	483	466	68	500	471	442	594
1270	482	462	65	497	471	440	595
1271	479	460	64	497	470	439	594
1272	479	459	63	497	465	434	594
1273	482	459	63	497	466	436	595
1274	480	460	63	493	465	436	594
1275	481	457	63	492	462	434	589
1276	482	455	63	488	458	430	590
1277	481	455	64	487	454	426	590
1278	482	456	64	488	455	427	589
1279	487	457	65	483	456	428	591
1280	489	459	67	484	456	427	591
1281	486	460	67	485	456	426	589
1282	488	463	66	484	457	429	588
1283	485	464	67	485	460	429	590
1284	485	463	66	484	458	428	590
1285	486	463	66	484	455	427	590
1286	487	463	67	479	457	425	593
1287	485	461	67	480	457	425	595
1288	485	463	67	480	457	423	594
1289	485	463	66	480	457	423	593
1290	485	463	67	480	458	423	595
1291	487	464	67	481	457	422	594
1292	486	467	67	481	458	423	592
1293	487	470	67	483	457	425	591
1294	487	470	67	483	454	427	590
1295	487	470	68	481	453	423	596
1296	490	472	72	482	452	425	598
1297	491	471	74	481	453	427	598
1298	496	472	75	483	454	429	599
1299	495	469	75	480	452	427	595
1300	493	472	74	479	452	427	598
1301	493	470	73	480	451	429	601
1302	493	472	78	482	454	428	601
1303	499	473	78	485	457	428	612
1304	499	471	78	485	456	429	611
1305	500	471	78	487	454	426	610
1306	501	472	79	487	459	427	612
1307	502	474	80	488	458	428	610
1308	498	475	81	484	452	427	608
1309	497	475	81	488	455	427	607
1310	498	476	81	489	456	430	607
1311	499	477	81	490	457	430	606
1312	498	480	80	489	457	431	601
1313	496	482	80	488	455	431	604
1314	495	483	80	487	455	426	605
1315	497	484	80	490	459	427	606
1316	497	483	80	488	459	427	604
1317	498	486	80	491	460	429	604
1318	499	489	80	489	462	430	604
1319	500	494	81	489	464	433	609
1320	500	496	82	490	465	434	615
1321	500	496	83	492	465	435	613
1322	499	497	83	496	464	433	615
1323	497	494	82	495	465	432	616
1324	500	492	81	496	468	435	616
1325	500	491	79	496	470	435	614
1326	499	494	79	497	470	435	613
1327	499	496	82	498	474	435	615
1328	500	494	82	499	476	432	615
1329	500	488	83	500	475	433	612
1330	498	487	83	501	475	433	611
1331	495	487	83	499	475	433	611
1332	498	491	83	501	477	435	612
1333	498	493	83	504	477	438	610
1334	499	490	83	505	482	437	611
1335	498	490	83	505	484	439	608
1336	497	489	81	505	483	439	604
1337	497	485	80	504	484	440	604
1338	498	487	78	505	485	443	603
1339	498	488	78	506	485	447	603
1340	499	490	78	509	488	449	611
1341	499	491	78	509	486	448	612
1342	498	489	78	511	485	449	613
1343	498	484	78	510	486	449	613
1344	499	483	77	511	486	451	610
1345	502	483	77	509	487	450	604
1346	503	483	77	508	486	452	605
1347	503	483	76	510	485	453	607
1348	503	482	75	511	488	454	603
1349	501	482	75	509	490	454	608
1350	500	487	75	511	490	454	606
1351	499	487	75	511	490	453	606
1352	498	488	74	512	491	453	606
1353	498	492	74	513	491	453	605
1354	497	493	74	512	489	453	603
1355	498	494	73	511	489	451	602
1356	498	496	72	510	488	449	598
1357	497	495	72	511	488	449	595
1358	495	493	69	514	487	446	588
1359	494	493	69	512	486	449	588
1360	495	497	68	515	488	450	588
1361	497	496	68	515	487	452	583
1362	495	494	69	513	485	450	583
1363	495	495	67	512	485	449	580
1364	494	495	66	513	486	451	580
1365	494	498	66	514	484	450	582
1366	495	498	67	512	485	452	581
1367	494	501	68	512	482	449	581
1368	494	502	69	511	482	450	578
1369	494	507	69	509	479	448	576
1370	489	503	69	503	472	446	573
1371	489	502	69	502	470	447	574
1372	489	503	69	502	471	446	574
1373	490	505	69	501	470	443	574
1374	490	503	69	501	471	443	575
1375	489	505	68	501	471	442	573
1376	484	490	67	492	468	441	575
1377	482	490	67	492	467	439	574
1378	483	488	70	492	466	439	574
1379	489	492	71	497	468	438	574
1380	488	489	71	495	468	438	574
1381	488	488	72	495	468	439	572
1382	488	489	73	495	466	440	571
1383	489	489	73	493	466	440	568
1384	486	491	73	492	467	440	569
1385	487	492	73	492	466	440	566
1386	490	493	73	493	466	441	565
1387	491	493	72	491	464	443	565
1388	488	493	72	489	461	443	567
1389	488	493	71	488	460	445	565
1390	487	493	71	486	460	444	564
1391	485	491	70	485	461	443	564
1392	485	494	70	484	461	441	564
1393	484	492	70	485	461	440	562
1394	483	492	70	483	461	440	561
1395	483	492	70	482	460	440	557
1396	482	489	70	480	459	438	554
1397	483	488	74	478	456	438	554
1398	483	488	75	478	453	438	553
1399	486	488	76	478	453	437	551
1400	486	483	76	477	451	437	551
1401	486	483	76	480	453	438	549
1402	488	480	76	479	451	435	549
1403	488	475	77	477	452	433	548
1404	487	473	78	476	448	432	546
1405	488	470	78	475	448	431	546
1406	486	469	78	476	448	431	543
1407	487	469	78	472	448	431	540
1408	486	467	78	471	445	431	539
1409	482	463	77	468	444	431	540
1410	481	462	77	461	441	428	539
1411	479	461	77	461	442	426	538
1412	481	460	77	461	440	427	537
1413	481	462	77	461	439	427	536
1414	480	462	77	459	439	428	536
1415	481	463	78	456	437	426	535
1416	479	465	77	453	437	425	535
1417	477	465	76	452	435	427	532
1418	475	458	75	451	436	427	537
1419	475	459	75	451	435	426	536
1420	476	458	76	451	434	423	537
1421	475	456	76	447	429	421	536
1422	473	457	78	446	427	418	528
1423	472	457	80	445	429	418	525
1424	469	452	80	445	428	418	525
1425	469	451	81	442	424	414	524
1426	468	451	79	441	421	411	524
1427	467	446	78	440	417	408	520
1428	468	444	78	439	415	402	518
1429	468	443	77	439	416	401	516
1430	468	443	77	443	418	404	519
1431	465	443	78	443	415	403	521
1432	463	442	78	443	415	401	524
1433	463	442	77	442	413	401	523
1434	462	439	76	439	411	401	523
1435	461	439	76	438	411	404	524
1436	458	439	75	437	409	405	522
1437	455	437	74	436	409	404	523
1438	453	435	72	436	408	404	523
1439	452	437	72	437	406	404	518
1440	452	437	72	436	406	403	515
1441	451	436	73	435	408	402	513
1442	449	433	74	433	406	400	511
1443	449	435	75	432	405	398	510
1444	449	434	74	431	405	398	509
1445	449	435	74	429	404	397	506
1446	449	433	74	429	404	398	506
1447	448	430	74	429	404	396	505
1448	448	430	74	431	406	396	505
1449	447	429	74	431	406	396	505
1450	448	428	74	432	405	396	505
1451	444	427	73	431	404	395	506
1452	444	428	73	431	401	394	505
1453	444	429	72	430	402	394	505
1454	443	430	69	430	400	393	504
1455	443	429	69	430	398	393	503
1456	440	429	69	431	395	393	503
1457	437	427	69	428	394	393	504
1458	437	424	70	427	392	393	499
1459	437	422	70	425	392	391	498
1460	438	423	69	428	391	388	502
1461	433	422	68	425	390	385	504
1462	433	422	68	425	390	383	505
1463	430	422	69	425	390	381	500
1464	429	420	69	422	389	379	500
1465	428	418	69	421	388	379	499
1466	426	416	69	417	386	378	498
1467	425	415	69	415	382	375	496
1468	425	415	68	413	381	373	497
1469	423	415	67	413	379	373	495
1470	423	414	63	412	378	371	495
1471	420	413	63	412	380	369	493
1472	420	411	64	411	380	368	493
1473	416	409	64	411	380	366	493
1474	414	407	64	412	380	366	491
1475	412	407	64	410	379	366	491
1476	412	405	66	408	378	367	491
1477	413	408	66	407	379	369	492
1478	413	409	66	411	382	372	500
1479	412	409	66	414	383	373	501
1480	409	407	67	414	384	373	502
1481	409	407	67	416	383	372	502
1482	408	403	67	418	383	370	505
1483	407	403	69	419	384	368	508
1484	402	401	69	420	382	368	508
1485	401	402	69	421	382	368	509
1486	399	400	69	418	382	370	508
1487	403	400	69	417	378	368	511
1488	403	399	69	419	378	368	512
1489	405	400	69	417	377	368	515
1490	407	398	69	415	376	367	515
1491	409	396	69	413	378	365	518
1492	407	395	69	411	377	365	515
1493	407	395	69	412	376	365	516
1494	400	385	68	405	362	350	512
1495	399	383	68	404	361	348	514
1496	402	382	69	406	364	349	515
1497	401	384	70	406	364	350	516
1498	402	383	70	408	365	349	516
1499	402	384	68	409	365	349	516
1500	401	384	67	409	362	348	517
1501	401	384	67	412	360	347	519
1502	399	384	64	412	360	347	520
1503	402	380	64	408	356	347	517
1504	400	377	64	409	358	349	515
1505	401	374	64	409	358	350	515
1506	398	376	64	410	358	350	519
1507	397	377	64	408	358	350	520
1508	395	375	63	408	357	347	519
1509	396	381	61	406	359	348	519
1510	396	379	65	407	360	347	517
1511	398	379	66	405	362	347	515
1512	397	376	67	404	361	348	514
1513	398	377	68	404	360	344	515
1514	397	375	69	402	360	344	513
1515	397	376	68	402	359	344	513
1516	397	375	66	401	359	343	512
1517	399	373	65	400	359	341	510
1518	399	373	64	401	358	340	508
1519	400	369	63	401	359	341	509
1520	398	369	64	398	356	338	510
1521	400	366	64	400	355	338	511
1522	400	365	64	398	354	337	511
1523	399	363	64	396	349	335	512
1524	396	363	64	396	347	335	511
1525	393	362	64	395	347	331	510
1526	392	363	64	395	348	329	508
1527	392	362	64	395	346	328	513
1528	392	358	64	394	346	326	512
1529	392	357	64	392	346	325	513
1530	393	357	64	392	345	325	513
1531	391	357	64	392	345	323	513
1532	393	359	64	393	345	324	511
1533	393	365	64	397	348	325	512
1534	391	365	65	396	347	324	512
1535	391	365	65	396	347	325	513
1536	389	365	66	397	345	324	513
1537	393	367	66	400	351	327	514
1538	393	367	66	400	350	327	513
1539	396	369	66	400	349	328	512
1540	395	370	66	400	349	329	511
1541	395	369	66	398	349	326	510
1542	394	365	66	397	350	325	506
1543	392	362	64	398	351	324	501
1544	391	362	63	397	350	324	499
1545	391	360	63	396	353	328	499
1546	387	356	62	392	352	326	499
1547	390	356	60	393	349	327	499
1548	391	359	61	392	352	326	501
1549	393	360	61	392	354	331	501
1550	394	359	62	394	355	330	499
1551	391	359	62	394	355	332	497
1552	389	358	59	389	355	328	496
1553	389	359	60	388	355	327	495
1554	389	358	58	389	355	325	494
1555	388	358	58	389	356	326	494
1556	389	357	58	387	357	325	494
1557	388	357	58	387	358	324	494
1558	388	359	60	387	358	325	494
1559	390	359	60	387	358	325	493
1560	388	362	61	386	357	322	494
1561	389	363	61	385	358	321	494
1562	386	358	61	382	355	319	494
1563	389	361	61	380	354	319	494
1564	389	359	61	379	354	322	492
1565	386	357	63	377	355	320	491
1566	388	357	64	380	357	324	490
1567	389	360	65	379	356	325	488
1568	388	359	65	376	354	324	486
1569	386	358	66	376	350	323	481
1570	385	356	64	376	348	324	480
1571	385	356	63	376	349	324	480
1572	386	354	650	375	350	323	482
1573	388	353	650	377	349	323	480
1574	387	350	649	377	349	319	480
1575	389	352	648	377	346	320	481
1576	388	351	647	377	346	321	480
1577	386	347	643	376	345	319	481
1578	386	343	643	375	345	321	481
1579	384	343	644	376	345	322	480
1580	384	342	643	377	345	323	480
1581	383	344	643	377	345	323	479
1582	383	341	643	377	345	325	477
1583	383	338	643	378	342	325	476
1584	386	336	643	379	341	324	475
1585	386	336	643	377	338	323	473
1586	385	336	643	376	339	320	471
1587	384	336	643	375	338	318	471
1588	379	335	643	372	338	317	472
1589	378	337	644	372	338	316	471
1590	378	335	644	362	337	312	470
1591	378	335	644	360	339	312	470
1592	377	336	644	359	339	314	468
1593	379	335	644	360	339	314	467
1594	378	335	644	356	340	311	466
1595	378	333	644	356	340	311	464
1596	377	334	644	357	343	313	462
1597	375	332	644	357	343	313	460
1598	377	331	644	357	343	314	458
1599	377	331	643	356	344	313	456
1600	374	332	641	354	342	310	454
1601	373	334	641	355	341	311	452
1602	373	334	642	354	338	309	449
1603	369	332	644	353	338	308	446
1604	369	332	645	351	338	309	444
1605	370	336	644	352	336	310	443
1606	370	336	598	352	336	307	443
1607	370	335	59	351	335	307	441
1608	371	340	59	356	340	313	459
1609	371	339	59	355	340	313	459
1610	371	338	59	352	339	311	457
1611	382	339	58	365	348	312	468
1612	378	339	57	362	349	308	465
1613	381	340	56	363	351	308	466
1614	379	339	57	364	349	307	467
1615	377	338	58	365	349	308	464
1616	380	334	59	366	348	308	462
1617	352	319	56	341	320	273	463
1618	353	319	60	339	321	274	481
1619	355	317	63	341	325	276	491
1620	355	318	62	346	326	276	511
1621	356	319	61	346	327	274	514
1622	349	317	60	344	327	274	517
1623	351	319	61	342	327	278	522
1624	350	323	60	346	328	276	525
1625	350	324	61	348	330	279	527
1626	351	324	62	350	329	277	529
1627	353	322	62	348	328	277	530
1628	356	326	62	348	328	277	534
1629	351	324	61	349	326	276	527
1630	353	329	61	349	331	278	531
1631	354	332	61	350	332	281	536
1632	353	331	61	350	335	280	534
1633	353	332	60	352	333	282	531
1634	354	334	60	352	332	282	532
1635	355	335	60	355	333	284	532
1636	350	335	60	354	331	284	533
1637	351	335	60	354	333	284	533
1638	352	336	62	357	337	283	533
1639	354	335	62	355	340	283	533
1640	354	336	62	356	340	281	531
1641	355	337	62	355	341	281	535
1642	356	341	62	356	345	284	538
1643	355	342	62	358	345	283	540
1644	356	344	62	355	343	283	537
1645	356	342	62	358	342	285	538
1646	356	339	61	357	341	283	537
1647	358	341	61	359	342	284	535
1648	357	343	61	360	343	288	539
1649	358	343	61	362	345	290	541
1650	363	346	61	367	346	292	542
1651	362	346	61	368	345	293	541
1652	366	347	61	370	345	295	540
1653	364	349	61	371	345	295	539
1654	367	350	61	371	344	296	539
1655	367	349	61	373	347	297	538
1656	367	350	64	373	347	297	539
1657	368	351	64	373	347	298	539
1658	370	352	64	376	346	298	531
1659	371	354	64	379	348	301	531
1660	374	357	65	380	351	303	530
1661	375	358	65	381	349	303	533
1662	373	360	65	380	345	302	536
1663	375	355	64	379	346	300	534
1664	376	357	64	379	347	300	534
1665	380	358	64	378	347	302	530
1666	380	359	64	378	346	304	529
1667	380	359	62	380	345	302	530
1668	379	355	62	380	345	301	528
1669	379	355	61	377	345	301	529
1670	380	356	61	375	346	304	529
1671	377	358	62	377	346	302	527
1672	378	356	61	379	344	303	526
1673	378	357	61	380	343	301	527
1674	378	359	61	379	348	301	529
1675	376	358	60	380	347	300	531
1676	374	355	58	380	347	299	526
1677	375	355	58	382	348	299	524
1678	377	354	58	382	352	298	525
1679	379	356	58	384	354	300	526
1680	377	356	58	387	353	301	527
1681	378	358	58	387	354	302	526
1682	380	355	58	386	355	300	527
1683	383	357	58	385	355	301	526
1684	384	358	57	384	354	301	523
1685	383	357	57	382	350	300	523
1686	382	357	57	382	350	299	523
1687	382	358	57	382	350	297	521
1688	384	358	56	381	350	296	521
1689	381	358	58	380	352	296	522
1690	381	358	58	378	351	297	523
1691	381	355	58	377	350	298	525
1692	378	356	58	376	347	299	527
1693	375	356	58	376	347	300	528
1694	378	357	58	375	348	301	530
1695	376	358	57	378	348	301	530
1696	377	357	56	377	346	301	529
1697	371	356	53	375	343	302	530
1698	372	359	52	378	345	304	530
1699	371	358	50	378	347	303	529
1700	371	359	50	376	344	304	528
1701	371	362	50	376	345	306	529
1702	371	360	50	374	345	308	531
1703	369	360	50	373	346	308	535
1704	369	362	50	373	347	312	536
1705	374	363	50	374	348	312	540
1706	375	363	50	373	348	311	539
1707	376	361	50	371	350	311	540
1708	378	363	51	371	349	311	541
1709	379	363	51	372	352	310	543
1710	377	363	51	370	352	307	543
1711	376	365	51	367	352	305	540
1712	375	365	52	365	351	305	540
1713	376	366	52	365	352	308	541
1714	378	365	53	367	352	309	543
1715	379	364	54	367	352	313	540
1716	380	364	55	366	352	315	540
1717	381	363	55	365	355	317	539
1718	382	365	58	364	355	318	539
1719	384	361	59	363	353	317	542
1720	385	361	59	364	353	318	544
1721	384	361	60	364	354	319	543
1722	386	358	61	364	354	319	543
1723	387	360	62	364	354	317	542
1724	384	360	62	364	353	318	542
1725	384	358	63	362	353	318	541
1726	384	358	62	361	352	316	538
1727	385	357	62	361	349	317	538
1728	385	359	63	360	351	315	539
1729	384	358	64	360	350	316	543
1730	384	358	64	360	350	315	543
1731	384	360	64	362	351	316	548
1732	384	360	64	364	351	318	548
1733	383	361	64	365	351	318	545
1734	383	364	64	366	352	319	542
1735	383	364	63	365	355	321	545
1736	383	362	64	363	353	321	544
1737	381	364	64	365	353	321	545
1738	383	364	64	363	353	321	543
1739	382	362	63	363	352	321	543
1740	382	361	62	364	352	319	541
1741	381	361	62	365	352	319	541
1742	380	361	62	362	353	320	543
1743	382	358	62	364	349	322	543
1744	382	360	62	366	350	325	542
1745	383	358	62	365	347	325	538
1746	383	359	62	362	347	321	536
1747	383	360	61	361	348	321	536
1748	383	360	58	361	347	321	532
1749	381	359	58	360	347	320	531
1750	381	357	61	361	348	319	528
1751	381	356	62	360	349	320	526
1752	382	356	61	361	349	320	524
1753	379	357	60	364	348	321	516
1754	377	354	59	363	346	321	506
1755	372	353	60	360	346	319	491
1756	373	352	60	359	345	318	479
1757	373	353	58	357	343	318	470
1758	374	354	56	361	344	318	460
1759	374	354	56	362	343	318	464
1760	373	353	56	362	344	318	469
1761	374	350	56	364	345	317	469
1762	376	349	55	364	347	316	468
1763	376	350	55	364	347	320	466
1764	376	351	54	364	348	319	465
1765	376	352	56	363	348	320	466
1766	376	353	55	364	353	321	466
1767	376	353	54	363	353	320	466
1768	376	352	50	364	353	321	468
1769	374	353	48	364	353	321	470
1770	373	352	48	364	353	320	473
1771	374	353	48	364	353	322	475
1772	375	353	51	365	353	321	478
1773	375	354	52	365	354	322	476
1774	376	354	52	365	354	321	478
1775	375	352	52	364	353	319	478
1776	374	352	53	364	353	317	478
1777	375	353	55	365	353	317	480
1778	375	351	57	366	353	317	481
1779	374	350	58	365	354	315	480
1780	375	353	59	365	356	315	481
1781	375	353	59	365	354	313	481
1782	375	353	59	367	355	311	483
1783	375	353	59	367	354	311	483
1784	375	354	59	366	355	311	483
1785	376	354	59	365	354	310	483
1786	374	354	55	364	355	310	485
1787	374	354	54	365	354	309	485
1788	373	353	53	363	352	305	486
1789	372	352	54	364	352	302	486
1790	370	351	54	364	352	303	487
1791	368	345	55	362	351	300	485
1792	370	344	55	360	351	301	484
1793	371	344	55	361	350	301	484
1794	373	345	56	361	350	301	485
1795	372	346	56	362	350	302	485
1796	370	346	56	361	350	301	484
1797	370	347	56	360	349	300	483
1798	370	349	58	359	348	297	482
1799	367	346	58	357	347	295	479
1800	366	347	58	356	345	293	479
1801	365	345	58	355	343	292	475
1802	365	344	58	354	342	291	476
1803	366	341	58	354	344	290	477
1804	367	340	58	354	343	289	477
1805	366	340	58	354	343	289	480
1806	367	340	59	354	342	290	482
1807	367	338	58	353	341	290	483
1808	368	338	58	354	342	289	483
1809	369	340	58	352	340	288	482
1810	370	339	57	354	340	287	483
1811	369	339	57	355	339	285	483
1812	368	340	57	353	339	282	484
1813	370	339	57	352	341	281	484
1814	369	337	58	352	340	280	485
1815	368	335	58	353	338	280	485
1816	369	332	58	353	338	278	486
1817	369	332	58	353	338	278	485
1818	368	332	60	353	334	279	482
1819	367	331	61	350	332	278	482
1820	368	330	61	351	331	276	480
1821	369	329	61	352	330	277	480
1822	369	329	61	352	331	276	481
1823	367	328	61	352	330	274	480
1824	368	328	61	353	329	272	481
1825	367	325	61	353	328	271	480
1826	364	327	61	352	328	271	480
1827	363	328	61	350	327	270	480
1828	362	327	61	351	327	268	481
1829	361	327	61	350	328	267	480
1830	363	327	61	351	326	267	480
1831	359	325	63	353	326	268	477
1832	359	325	64	350	325	268	477
1833	358	322	64	351	324	269	478
1834	359	319	64	352	323	269	479
1835	358	318	63	349	323	268	478
1836	356	316	62	347	317	266	481
1837	357	315	60	347	317	266	479
1838	355	314	60	347	317	264	479
1839	353	314	60	345	317	264	480
1840	354	313	60	344	315	261	479
1841	355	312	60	343	313	261	482
1842	355	311	60	341	311	261	483
1843	354	312	60	340	310	261	485
1844	353	313	59	340	308	261	485
1845	352	314	58	342	307	263	486
1846	351	312	57	340	306	260	488
1847	350	312	56	340	305	259	488
1848	349	312	53	341	303	257	488
1849	349	311	53	340	304	256	486
1850	348	312	53	338	302	254	488
1851	349	312	53	336	303	254	488
1852	352	310	55	338	302	254	490
1853	352	309	58	337	299	253	491
1854	351	312	58	337	298	252	491
1855	351	311	59	338	297	251	492
1856	350	308	58	336	294	246	495
1857	350	307	57	336	294	246	496
1858	350	307	56	337	294	245	495
1859	350	305	54	337	292	245	495
1860	350	302	54	337	292	243	496
1861	351	301	52	337	290	242	496
1862	350	302	51	336	289	241	499
1863	352	301	50	335	289	241	499
1864	354	302	49	338	289	242	501
1865	355	302	50	338	288	242	501
1866	355	302	50	339	288	243	501
1867	358	301	50	338	287	243	502
1868	358	303	50	339	285	240	503
1869	356	302	50	338	286	238	505
1870	359	302	50	338	286	237	505
1871	360	302	51	338	285	240	506
1872	360	304	51	338	283	238	508
1873	362	301	50	335	282	239	507
1874	361	301	50	334	281	239	509
1875	362	300	49	333	282	238	509
1876	361	300	49	332	280	239	509
1877	360	302	49	330	280	238	510
1878	362	303	49	331	280	237	511
1879	361	304	47	332	280	236	509
1880	359	304	47	332	278	237	507
1881	357	304	47	331	278	236	507
1882	355	300	47	327	276	234	507
1883	355	300	46	324	276	234	508
1884	354	300	45	323	277	232	508
1885	353	298	44	322	278	231	508
1886	354	298	43	321	278	229	508
1887	357	299	43	321	278	231	509
1888	356	301	43	318	278	228	508
1889	356	300	43	317	277	228	506
1890	356	298	43	316	276	229	509
1891	356	299	46	316	278	229	510
1892	356	298	46	316	278	229	509
1893	354	297	47	314	277	229	509
1894	354	298	49	313	277	229	506
1895	353	296	49	310	279	228	508
1896	349	293	49	309	279	227	511
1897	350	292	52	311	281	225	514
1898	350	291	54	306	281	227	516
1899	350	293	55	308	281	227	518
1900	349	291	55	305	278	229	520
1901	346	289	55	305	278	228	520
1902	347	289	55	304	277	229	521
1903	345	288	54	302	278	229	520
1904	344	287	53	301	277	230	522
1905	344	288	53	301	278	230	523
1906	343	287	53	300	278	230	523
1907	340	285	53	301	280	230	523
1908	340	285	53	300	282	228	522
1909	340	285	52	299	282	228	520
1910	340	284	52	297	282	228	522
1911	339	283	53	296	276	227	523
1912	338	285	54	296	276	227	523
1913	336	283	55	293	274	223	519
1914	335	282	55	293	275	224	520
1915	333	282	55	293	274	223	522
1916	333	279	55	293	272	222	522
1917	332	280	55	292	270	220	524
1918	331	280	54	289	267	220	523
1919	328	280	51	290	266	217	522
1920	327	279	51	288	266	215	522
1921	325	280	51	287	264	211	523
1922	322	278	51	286	262	212	522
1923	322	280	52	285	260	213	523
1924	321	280	52	284	258	216	526
1925	321	280	52	283	257	216	526
1926	320	279	52	281	256	215	527
1927	319	278	52	280	258	214	527
1928	320	277	51	280	258	214	526
1929	317	276	52	280	261	211	527
1930	317	274	52	280	261	211	526
1931	317	272	52	279	260	212	523
1932	316	271	53	277	260	213	523
1933	315	271	53	276	259	210	524
1934	314	271	54	276	261	211	525
1935	311	267	55	277	258	212	525
1936	310	264	56	279	258	211	525
1937	309	262	56	277	258	210	526
1938	306	264	55	277	258	209	528
1939	305	265	54	276	261	210	528
1940	304	263	54	274	260	207	530
1941	302	262	51	272	258	204	527
1942	303	268	53	269	259	205	530
1943	300	267	53	266	257	200	529
1944	298	264	53	263	256	199	529
1945	303	263	54	262	256	202	531
1946	302	263	54	261	255	197	533
1947	301	263	58	256	256	193	534
1948	301	262	59	256	254	193	535
1949	299	263	58	256	254	190	534
1950	297	261	59	256	251	189	534
1951	295	260	59	256	250	189	535
1952	294	257	59	255	248	188	534
1953	292	257	59	257	247	187	534
1954	292	258	59	254	246	185	533
1955	292	259	59	254	246	184	532
1956	290	258	59	254	245	184	531
1957	288	258	59	251	245	182	530
1958	285	260	59	252	243	182	529
1959	284	258	59	253	243	182	527
1960	285	258	59	249	242	183	526
1961	285	257	58	248	240	182	522
1962	285	253	57	246	237	182	523
1963	283	252	57	244	236	180	521
1964	283	253	55	244	236	179	520
1965	282	254	56	243	236	179	517
1966	283	255	57	245	235	179	518
1967	283	255	57	243	236	179	521
1968	281	253	57	242	233	178	522
1969	281	255	57	242	229	176	519
1970	283	256	57	238	227	176	518
1971	280	254	56	236	225	176	518
1972	280	252	54	236	224	174	518
1973	281	252	54	235	224	173	518
1974	282	251	54	235	225	171	519
1975	282	251	55	234	226	172	519
1976	278	251	55	233	225	170	519
1977	279	253	55	229	225	168	517
1978	276	252	55	227	224	168	512
1979	277	255	56	227	223	168	509
1980	276	258	56	228	223	168	508
1981	275	258	56	226	223	169	511
1982	274	258	54	224	222	168	511
1983	272	259	56	226	219	168	511
1984	273	257	57	227	216	169	510
1985	271	258	57	229	219	170	511
1986	267	255	57	231	219	174	511
1987	267	251	57	230	216	172	510
1988	268	253	57	228	216	173	515
1989	268	254	57	228	214	173	513
1990	267	253	57	229	215	174	514
1991	266	255	58	233	214	175	513
1992	268	256	61	234	215	176	515
1993	268	257	62	234	215	176	516
1994	268	256	64	234	212	174	516
1995	269	256	64	232	212	174	517
1996	270	257	63	232	212	174	515
1997	267	256	63	232	210	174	517
1998	267	257	61	231	208	173	517
[truncated: 17,012 more rows]

[truncated: 1 more sheets: Figure 5c]
